# Supplementary material for: Dimensions of Migrant Integration in Western Europe
Source: Front Sociol. 2021 Apr 29;6:510987. doi: 10.3389/fsoc.2021.510987 (PMC8116888; doi:10.3389/fsoc.2021.510987)
Supplement: Supplementary file 1 [file DataSheet1.zip]

Archive with 14 entries (14 files):
- Appendix A_Table 1_structural.xlsx
- __MACOSX/._Appendix A_Table 1_structural.xlsx
- Appendix A_Table 2_cultural.xlsx
- __MACOSX/._Appendix A_Table 2_cultural.xlsx
- Appendix A_Table 3_social.xlsx
- __MACOSX/._Appendix A_Table 3_social.xlsx
- Appendix A_Table 4_political.xlsx
- __MACOSX/._Appendix A_Table 4_political.xlsx
- Appendix A_Table 5_civic.xlsx
- __MACOSX/._Appendix A_Table 5_civic.xlsx
- Appendix B.html
- __MACOSX/._Appendix B.html
- Appendix C.pdf
- __MACOSX/._Appendix C.pdf
