# Supplementary material for: Dimensions of Migrant Integration in Western Europe
Source: Front Sociol. 2021 Apr 29;6:510987. doi: 10.3389/fsoc.2021.510987 (PMC8116888; doi:10.3389/fsoc.2021.510987)
Supplement: Supplementary file 1 [file DataSheet1.zip › Appendix A_Table 1_structural.xlsx]

## Sheet: structural
	nlowskillLPM			nlowskillLPMi			hinctnta			hinctntai			nlowskillLOG			nlowskillLOGi
	b		se	b		se	b		se	b		se	b		se	b		se
Autocht	0		.	0		.	0		.	0		.	0		.	0		.
WEur	0.02		0.01	0.05		0.03	0.24	**	0.08	0.69	**	0.22	0.1		0.08	0.33		0.22
NEur	0.04		0.04	0.06		0.06	0.61		0.48	2.21	***	0.48	0.35		0.42	0.43		0.63
SEur	0.01		0.02	0.02		0.04	0.03		0.1	0.3		0.24	0.02		0.1	0.04		0.22
SEEur	-0.04		0.02	-0.05		0.04	0.27	*	0.14	0.27		0.24	-0.16		0.12	-0.25		0.22
EEur	-0.04	*	0.02	-0.05		0.04	-0.31	**	0.12	-0.13		0.21	-0.2		0.11	-0.27		0.21
NAmAus	-0.03		0.04	0.04		0.06	0.7	**	0.25	1.06	**	0.38	-0.2		0.24	0.27		0.4
MENACA	-0.08	***	0.02	-0.07		0.04	-0.84	***	0.11	-0.79	***	0.23	-0.35	**	0.11	-0.34		0.22
SubSAf	-0.12	**	0.04	-0.16	**	0.05	-1.17	***	0.21	-1.13	***	0.28	-0.59	**	0.21	-0.8	**	0.28
SSEA	-0.02		0.03	-0.03		0.05	-0.29		0.16	-0.18		0.27	-0.2		0.16	-0.26		0.27
EA	0		0.06	-0.02		0.09	0.17		0.36	0.24		0.5	-0.01		0.38	-0.22		0.5
LAm	-0.09	*	0.04	-0.14	*	0.06	-0.08		0.23	0.05		0.33	-0.51	*	0.22	-0.79	*	0.31
Car	-0.04		0.04	-0.07		0.07	-0.62	**	0.23	-0.73		0.43	-0.16		0.19	-0.29		0.36
1st gen	0		.	0		.	0		.	0		.	0		.	0		.
2nd gen	0.05	***	0.01	0.04		0.03	0.51	***	0.08	0.62	**	0.2	0.37	***	0.07	0.23		0.19
3rd gen+	0.06	***	0.01	0.07	*	0.03	0.64	***	0.08	0.83	***	0.19	0.42	***	0.08	0.41	*	0.18
Autocht # 1st gen				0		.				0		.				0		.
Autocht # 2nd gen				0		.				0		.				0		.
Autocht # 3rd gen+				0		.				0		.				0		.
WEur # 1st gen				0		.				0		.				0		.
WEur # 2nd gen				-0.04		0.04				-0.53		0.27				-0.27		0.27
WEur # 3rd gen+				-0.05		0.04				-0.65	**	0.25				-0.33		0.25
NEur # 1st gen				0		.				0		.				0		.
NEur # 2nd gen				0		0.09				-3.38	***	1.02				-0.04		1.07
NEur # 3rd gen+				-0.03		0.1				-2.82	**	1.03				-0.2		0.93
SEur # 1st gen				0		.				0		.				0		.
SEur # 2nd gen				0.03		0.04				-0.08		0.28				0.26		0.27
SEur # 3rd gen+				-0.06		0.05				-0.52		0.29				-0.22		0.27
SEEur # 1st gen				0		.				0		.				0		.
SEEur # 2nd gen				0.06		0.06				0.33		0.34				0.38		0.29
SEEur # 3rd gen+				0.06		0.1				0.91	*	0.44				0.27		0.51
EEur # 1st gen				0		.				0		.				0		.
EEur # 2nd gen				0.1		0.05				-0.03		0.35				0.58		0.32
EEur # 3rd gen+				-0.01		0.06				-0.3		0.38				-0.04		0.34
NAmAus # 1st gen				0		.				0		.				0		.
NAmAus # 2nd gen				-0.11		0.09				-0.28		0.55				-0.72		0.53
NAmAus # 3rd gen+				-0.21		0.12				-1.26		0.94				-1.36		0.69
MENACA # 1st gen				0		.				0		.				0		.
MENACA # 2nd gen				-0.01		0.05				0.08		0.28				0.04		0.27
MENACA # 3rd gen+				0.11		0.09				0.74		0.43				0.69		0.56
SubSAf # 1st gen				0		.				0		.				0		.
SubSAf # 2nd gen				0.23	*	0.1				0.42		0.64				1.21	*	0.56
SubSAf # 3rd gen+				0.13		0.15				0.85		0.59				0.52		0.86
SSEA # 1st gen				0		.				0		.				0		.
SSEA # 2nd gen				0.07		0.06				0.1		0.38				0.43		0.36
SSEA # 3rd gen+				-0.14		0.1				-0.45		0.61				-0.75		0.54
EA # 1st gen				0		.				0		.				0		.
EA # 2nd gen				0.17		0.13				0.24		0.76				1.24		0.81
EA # 3rd gen+				-0.22		0.21				0.15		1.15				-0.95		1.03
LAm # 1st gen				0		.				0		.				0		.
LAm # 2nd gen				0.23	*	0.09				-0.03		0.52				1.27	*	0.53
LAm # 3rd gen+				0.06		0.15				0.65		0.92				0.07		0.82
Car # 1st gen				0		.				0		.				0		.
Car # 2nd gen				0.1		0.1				0.29		0.58				0.5		0.49
Car # 3rd gen+				0		0.1				0.32		0.57				-0.03		0.5
low	-0.15	***	0.01	-0.15	***	0.01	-0.92	***	0.04	-0.91	***	0.04	-0.75	***	0.04	-0.75	***	0.04
medium	0		.	0		.	0		.	0		.	0		.	0		.
post	0.12	***	0.01	0.12	***	0.01	0.63	***	0.05	0.63	***	0.05	0.76	***	0.05	0.76	***	0.05
high	0.2	***	0.01	0.2	***	0.01	1.69	***	0.04	1.69	***	0.04	1.55	***	0.06	1.55	***	0.06
female=0	0		.	0		.	0		.	0		.	0		.	0		.
female=1	-0.1	***	0.01	-0.1	***	0.01	-0.34	***	0.03	-0.34	***	0.03	-0.64	***	0.03	-0.64	***	0.03
age	0	***	0	0	***	0	-0.02	***	0	-0.02	***	0	0.03	***	0	0.03	***	0
Austria	-0.05	***	0.01	-0.05	***	0.01	-0.3	***	0.07	-0.31	***	0.08	-0.29	***	0.07	-0.31	***	0.07
Belgium	0		0.01	0		0.01	0.29	***	0.07	0.29	***	0.07	-0.01		0.07	-0.02		0.07
France	-0.01		0.01	-0.01		0.01	0.16	*	0.07	0.15	*	0.07	-0.08		0.07	-0.08		0.07
Germany	0.01		0.01	0.01		0.01	0.43	***	0.07	0.43	***	0.07	0.15	*	0.07	0.15	*	0.07
Ireland	-0.08	***	0.01	-0.08	***	0.01	-0.86	***	0.07	-0.87	***	0.07	-0.52	***	0.06	-0.52	***	0.07
Netherlands	0		0.01	0		0.01	0.92	***	0.07	0.91	***	0.07	0.04		0.07	0.04		0.07
Switzerland	0.06	***	0.01	0.06	***	0.01	0		0.07	-0.02		0.07	0.47	***	0.08	0.46	***	0.08
United Kingdom	0		.	0		.	0		.	0		.	0		.	0		.
Constant	0.5		0.02	0.5		0.03	5.62		0.12	5.45		0.2	-0.35	**	0.11	-0.33		0.19
r2	0.1385			0.1403			0.1908			0.1926
r2_adj	0.1378			0.1389			0.1901			0.1911
r2_mfadj													0.133			0.1318
nagelkerke													0.1945			0.1967
N	30259			30259			27843			27843			30259			30259
bic	30721			30906			128586			128772			24301			24504
aic	30496			30482			128364			128352			24076			24080
p	0			0			0			0			0			0
* p<0.05, ** p<0.01, *** p<0.001

## Sheet: structuralcob
	nlowskillLPM			nlowskillLPMi			hinctnta			hinctntai			nlowskillLOG			nlowskillLOGi
	b		se	b		se	b		se	b		se	b		se	b		se
no mig bg	0		.	0		.	0		.	0		.	0		.	0		.
WEur	-0.05	***	0.01	-0.02		0.02	-0.48	***	0.09	-0.15		0.11	-0.35	***	0.08	-0.11		0.12
NEur	-0.03		0.05	0.01		0.06	0.34		0.47	1.54	***	0.43	-0.17		0.44	0.19		0.66
SEur	-0.04	*	0.02	-0.04		0.03	-0.42	***	0.11	-0.56	***	0.16	-0.33	**	0.11	-0.36	*	0.15
SEEur	-0.1	***	0.02	-0.11	***	0.03	-0.4	**	0.13	-0.53	**	0.16	-0.57	***	0.11	-0.6	***	0.13
EEur	-0.1	***	0.02	-0.12	***	0.02	-0.93	***	0.09	-1.01	***	0.11	-0.63	***	0.1	-0.71	***	0.11
NAmAus	0		0.03	0.04		0.05	0.11		0.27	0.27		0.4	0.1		0.29	0.57		0.63
MENACA	-0.14	***	0.02	-0.13	***	0.02	-1.31	***	0.1	-1.42	***	0.13	-0.76	***	0.09	-0.73	***	0.12
SubSAf	-0.14	***	0.03	-0.18	***	0.03	-1.41	***	0.17	-1.46	***	0.19	-0.79	***	0.16	-0.98	***	0.18
SSEA	-0.09	**	0.03	-0.09	*	0.04	-0.81	***	0.16	-1.02	***	0.2	-0.6	***	0.16	-0.6	**	0.23
EA	0.05		0.05	0.03		0.08	-0.68		0.43	-0.81		0.6	0.33		0.46	0.09		0.56
LAm	-0.13	***	0.04	-0.18	***	0.04	-0.79	***	0.2	-0.83	***	0.24	-0.78	***	0.2	-1.03	***	0.23
Car	-0.1	*	0.05	-0.13	*	0.06	-1.54	***	0.27	-1.67	***	0.37	-0.51	*	0.23	-0.67	*	0.3
1st gen	0		.	0		.	0		.	0		.	0		.	0		.
2nd gen	0.06	***	0.01	0.13		0.09	0.51	***	0.07	0.81		0.53	0.41	***	0.07	0.76		0.46
majority	0		.	0		.	0		.	0		.	0		.	0		.
no mig bg # 1st gen				0		.				0		.				0		.
no mig bg # 2nd gen				0		.				0		.				0		.
no mig bg # majority				0		.				0		.				0		.
WEur # 1st gen				0		.				0		.				0		.
WEur # 2nd gen				-0.14		0.09				-0.87		0.55				-0.76		0.48
WEur # majority				0		.				0		.				0		.
NEur # 1st gen				0		.				0		.				0		.
NEur # 2nd gen				-0.15		0.14				-2.85	**	0.98				-1.04		1.01
NEur # majority				0		.				0		.				0		.
SEur # 1st gen				0		.				0		.				0		.
SEur # 2nd gen				-0.07		0.1				-0.07		0.57				-0.28		0.5
SEur # majority				0		.				0		.				0		.
SEEur # 1st gen				0		.				0		.				0		.
SEEur # 2nd gen				-0.05		0.1				0.03		0.59				-0.27		0.51
SEEur # majority				0		.				0		.				0		.
EEur # 1st gen				0		.				0		.				0		.
EEur # 2nd gen				-0.02		0.1				-0.09		0.57				-0.11		0.49
EEur # majority				0		.				0		.				0		.
NAmAus # 1st gen				0		.				0		.				0		.
NAmAus # 2nd gen				-0.12		0.11				-0.55		0.76				-1.02		0.84
NAmAus # majority				0		.				0		.				0		.
MENACA # 1st gen				0		.				0		.				0		.
MENACA # 2nd gen				-0.08		0.1				-0.07		0.56				-0.4		0.49
MENACA # majority				0		.				0		.				0		.
SubSAf # 1st gen				0		.				0		.				0		.
SubSAf # 2nd gen				0.06		0.11				-0.13		0.65				0.28		0.58
SubSAf # majority				0		.				0		.				0		.
SSEA # 1st gen				0		.				0		.				0		.
SSEA # 2nd gen				-0.07		0.11				0.13		0.61				-0.34		0.55
SSEA # majority				0		.				0		.				0		.
EA # 1st gen				0		.				0		.				0		.
EA # 2nd gen				-0.02		0.14				0.03		0.99				0.39		1.04
EA # majority				0		.				0		.				0		.
LAm # 1st gen				0		.				0		.				0		.
LAm # 2nd gen				0.11		0.12				-0.13		0.69				0.6		0.63
LAm # majority				0		.				0		.				0		.
Car # 1st gen				0		.				0		.				0		.
Car # 2nd gen				0		.				0		.				0		.
Car # majority				0		.				0		.				0		.
low	-0.15	***	0.01	-0.15	***	0.01	-0.94	***	0.04	-0.93	***	0.04	-0.75	***	0.04	-0.75	***	0.04
medium	0		.	0		.	0		.	0		.	0		.	0		.
post	0.12	***	0.01	0.12	***	0.01	0.63	***	0.05	0.63	***	0.05	0.76	***	0.05	0.76	***	0.05
high	0.2	***	0.01	0.2	***	0.01	1.69	***	0.04	1.68	***	0.04	1.54	***	0.06	1.54	***	0.06
female=0	0		.	0		.	0		.	0		.	0		.	0		.
female=1	-0.09	***	0.01	-0.09	***	0.01	-0.34	***	0.03	-0.35	***	0.03	-0.64	***	0.03	-0.64	***	0.03
age	0	***	0	0	***	0	-0.02	***	0	-0.02	***	0	0.03	***	0	0.03	***	0
Austria	-0.05	***	0.01	-0.06	***	0.01	-0.33	***	0.08	-0.34	***	0.08	-0.31	***	0.07	-0.32	***	0.07
Belgium	0		0.01	0		0.01	0.27	***	0.07	0.27	***	0.07	-0.03		0.07	-0.03		0.07
France	-0.01		0.01	-0.01		0.01	0.14	*	0.07	0.13		0.07	-0.1		0.07	-0.1		0.07
Germany	0.01		0.01	0.01		0.01	0.42	***	0.07	0.42	***	0.07	0.15	*	0.07	0.14	*	0.07
Ireland	-0.09	***	0.01	-0.09	***	0.01	-0.88	***	0.07	-0.88	***	0.07	-0.54	***	0.07	-0.54	***	0.07
Netherlands	0		0.01	0		0.01	0.9	***	0.07	0.89	***	0.07	0.01		0.07	0.01		0.07
Switzerland	0.05	***	0.01	0.05	***	0.01	-0.03		0.08	-0.04		0.08	0.42	***	0.08	0.42	***	0.08
United Kingdom	0		.	0		.	0		.	0		.	0		.	0		.
Constant	0.56	***	0.01	0.56	***	0.01	6.27	***	0.08	6.28	***	0.08	0.06		0.08	0.07		0.08
r2	0.1372			0.1382			0.1905			0.1918
r2_adj	0.1365			0.1371			0.1897			0.1907
r2_mfadj													0.1321			0.1301
N	29936			29936			27555			27555			29936			29936
bic	30324			30404			127222			127290			24000			24091
aic	30108			30097			127008			126986			23784			23783
p	0			0			0			0			0			0
* p<0.05, ** p<0.01, *** p<0.001

## Sheet: anctry_gen_nlowskill
Ethnic groups (ancestry-based)	RECODE of genstat						Ethnic groups (based on country of birth)	RECODE of genstat
	1st gen	2nd gen	3rd gen+	Total				1st gen	2nd gen	majority	Total
	No.	No.	No.	No.				No.	No.	No.	No.
Autocht	274	1401	22624	24299			no mig bg	0	0	23872	23872
WEur	636	433	616	1685			WEur	717	955	0	1672
NEur	24	11	9	44			NEur	21	19	0	40
SEur	329	415	303	1047			SEur	284	475	0	759
SEEur	358	161	28	547			SEEur	328	213	0	541
EEur	550	119	102	771			EEur	553	404	0	957
NAmAus	66	39	17	122			NAmAus	48	72	0	120
MENACA	405	351	34	790			MENACA	487	456	0	943
SubSAf	169	30	8	207			SubSAf	230	88	0	318
SSEA	210	134	27	371			SSEA	194	175	0	369
EA	42	17	7	66			EA	29	17	0	46
LAm	103	33	7	143			LAm	131	52	0	183
Car	60	61	46	167			Car	63	53	0	116
Total	3226	3205	23828	30259			Total	3085	2979	23872	29936

## Sheet: anctry_gen_hinctnta
Ethnic groups (ancestry-based)	RECODE of genstat						Ethnic groups (based on country of birth)	RECODE of genstat
	1st gen	2nd gen	3rd gen+	Total				1st gen	2nd gen	majority	Total
	No.	No.	No.	No.				No.	No.	No.	No.
Autocht	250	1323	20675	22248			no mig bg	0	0	21973	21973
WEur	574	402	568	1544			WEur	652	888	0	1540
NEur	18	9	7	34			NEur	17	16	0	33
SEur	295	396	309	1000			SEur	260	449	0	709
SEEur	318	147	26	491			SEEur	293	192	0	485
EEur	487	108	95	690			EEur	509	381	0	890
NAmAus	63	35	15	113			NAmAus	43	72	0	115
MENACA	422	361	38	821			MENACA	518	464	0	982
SubSAf	166	33	9	208			SubSAf	231	93	0	324
SSEA	188	136	24	348			SSEA	179	172	0	351
EA	41	16	8	65			EA	29	18	0	47
LAm	88	30	7	125			LAm	114	49	0	163
Car	54	53	49	156			Car	56	46	0	102
Total	2964	3049	21830	27843			Total	2901	2840	21973	27714
