# Supplementary material for: Dimensions of Migrant Integration in Western Europe
Source: Front Sociol. 2021 Apr 29;6:510987. doi: 10.3389/fsoc.2021.510987 (PMC8116888; doi:10.3389/fsoc.2021.510987)
Supplement: Supplementary file 1 [file DataSheet1.zip › Appendix A_Table 2_cultural.xlsx]

## Sheet: cultural
	freehmsrs			freehmsrsi			mnrgtjbs			mnrgtjbsi
	b		se	b		se	b		se	b		se
Autocht	0		.	0		.	0		.	0		.
WEur	0.15	***	0.02	0.31	***	0.06	0.09	**	0.03	0.35	**	0.11
NEur	0.18		0.11	0.34	**	0.13	0.26		0.18	0.15		0.33
SEur	0.03		0.03	0.15	*	0.07	0.05		0.04	0.06		0.12
SEEur	-0.45	***	0.05	-0.46	***	0.08	-0.28	***	0.07	-0.23		0.13
EEur	-0.17	***	0.04	-0.18	**	0.07	-0.18	**	0.06	-0.19		0.12
NAmAus	0.2	**	0.06	0.34	***	0.09	0.29	**	0.09	0.45	**	0.16
MENACA	-0.72	***	0.04	-0.73	***	0.08	-0.35	***	0.06	-0.34	**	0.12
SubSAf	-0.52	***	0.09	-0.5	***	0.11	-0.13		0.1	-0.07		0.14
SSEA	-0.34	***	0.05	-0.41	***	0.09	-0.29	***	0.07	-0.41	**	0.14
EA	-0.03		0.09	-0.02		0.13	-0.05		0.15	0.03		0.21
LAm	-0.01		0.07	0		0.1	-0.08		0.1	-0.09		0.16
Car	-0.26	***	0.07	-0.09		0.13	-0.16		0.12	0.02		0.19
1st gen	0		.	0		.	0		.	0		.
2nd gen	0.2	***	0.02	0.25	***	0.06	0.18	***	0.04	0.22	*	0.1
3rd gen+	0.2	***	0.02	0.24	***	0.05	0.14	***	0.04	0.2	*	0.1
Autocht # 1st gen				0		.				0		.
Autocht # 2nd gen				0		.				0		.
Autocht # 3rd gen+				0		.				0		.
WEur # 1st gen				0		.				0		.
WEur # 2nd gen				-0.21	**	0.07				-0.35	**	0.12
WEur # 3rd gen+				-0.24	***	0.07				-0.37	**	0.12
NEur # 1st gen				0		.				0		.
NEur # 2nd gen				-0.12		0.15				0.3		0.34
NEur # 3rd gen+				-0.56		0.49				0.29		0.37
SEur # 1st gen				0		.				0		.
SEur # 2nd gen				-0.18	*	0.08				0.03		0.14
SEur # 3rd gen+				-0.14		0.09				0.02		0.14
SEEur # 1st gen				0		.				0		.
SEEur # 2nd gen				0.04		0.1				-0.06		0.18
SEEur # 3rd gen+				0.46	**	0.16				0.19		0.23
EEur # 1st gen				0		.				0		.
EEur # 2nd gen				0.13		0.1				0.14		0.16
EEur # 3rd gen+				0.17		0.12				0.21		0.15
NAmAus # 1st gen				0		.				0		.
NAmAus # 2nd gen				-0.31	*	0.16				-0.33		0.24
NAmAus # 3rd gen+				-0.19		0.16				-0.14		0.2
MENACA # 1st gen				0		.				0		.
MENACA # 2nd gen				0.01		0.1				0.03		0.15
MENACA # 3rd gen+				0.58	***	0.16				0.31		0.2
SubSAf # 1st gen				0		.				0		.
SubSAf # 2nd gen				-0.15		0.28				-0.17		0.29
SubSAf # 3rd gen+				0.66	**	0.21				0.4	*	0.17
SSEA # 1st gen				0		.				0		.
SSEA # 2nd gen				0.18		0.11				0.38	*	0.16
SSEA # 3rd gen+				0.25		0.15				0.05		0.31
EA # 1st gen				0		.				0		.
EA # 2nd gen				0.01		0.19				-0.16		0.32
EA # 3rd gen+				0.2		0.16				-0.17		0.54
LAm # 1st gen				0		.				0		.
LAm # 2nd gen				0.1		0.14				0.12		0.2
LAm # 3rd gen+				-0.22		0.36				0.37		0.23
Car # 1st gen				0		.				0		.
Car # 2nd gen				-0.26		0.18				0.06		0.22
Car # 3rd gen+				-0.19		0.18				-0.53		0.34
low	-0.1	***	0.01	-0.1	***	0.01	-0.19	***	0.02	-0.19	***	0.02
medium	0		.	0		.	0		.	0		.
post	0.1	***	0.01	0.1	***	0.01	0.13	***	0.02	0.13	***	0.02
high	0.17	***	0.01	0.17	***	0.01	0.28	***	0.02	0.28	***	0.02
female=0	0		.	0		.	0		.	0		.
female=1	0.17	***	0.01	0.17	***	0.01	0.21	***	0.02	0.2	***	0.02
age	-0.01	***	0	-0.01	***	0	-0.01	***	0	-0.01	***	0
Austria	-0.15	***	0.02	-0.16	***	0.02	-0.25	***	0.03	-0.26	***	0.04
Belgium	0.1	***	0.02	0.1	***	0.02	-0.07	*	0.03	-0.08	**	0.03
France	0.15	***	0.02	0.14	***	0.02	0.17	***	0.03	0.16	***	0.03
Germany	0.01		0.02	0.01		0.02	-0.21	***	0.03	-0.22	***	0.03
Ireland	0		0.02	-0.01		0.02	-0.1	***	0.03	-0.1	***	0.03
Netherlands	0.29	***	0.02	0.29	***	0.02	0.05		0.03	0.04		0.03
Switzerland	-0.02		0.02	-0.03		0.02	-0.32	***	0.03	-0.34	***	0.03
United Kingdom	0		.	0		.	0		.	0		.
Constant	0.34	***	0.03	0.31	***	0.06	0.45	***	0.05	0.41	***	0.1
r2	0.1361			0.1397			0.1226			0.1264
r2_adj	0.1354			0.1383			0.1212			0.1237
r2_mfadj
nagelkerke
N	32116			32116			16223			16223
bic	70211			70326			41515			41677
aic	69985			69899			41307			41284
p	0			0			0			0
* p<0.05, ** p<0.01, *** p<0.001

## Sheet: culturalcob
	freehmsrs			freehmsrsi			mnrgtjbs			mnrgtjbsi
	b		se	b		se	b		se	b		se
no mig bg	0		.	0		.	0		.	0		.
WEur	-0.04		0.02	0.07	*	0.03	0.01		0.04	0.18	***	0.04
NEur	-0.14		0.15	0.1		0.13	0.11		0.24	0		0.41
SEur	-0.19	***	0.03	-0.07		0.05	-0.15	**	0.06	-0.16		0.09
SEEur	-0.63	***	0.04	-0.72	***	0.06	-0.36	***	0.07	-0.36	***	0.09
EEur	-0.31	***	0.03	-0.38	***	0.04	-0.26	***	0.05	-0.38	***	0.07
NAmAus	-0.06		0.06	0.17	*	0.08	0.05		0.08	0.27	**	0.1
MENACA	-0.87	***	0.04	-0.92	***	0.06	-0.49	***	0.05	-0.54	***	0.07
SubSAf	-0.64	***	0.07	-0.7	***	0.08	-0.25	**	0.08	-0.23	*	0.1
SSEA	-0.56	***	0.05	-0.7	***	0.07	-0.4	***	0.07	-0.57	***	0.12
EA	-0.45	***	0.12	-0.39	*	0.15	-0.21		0.2	-0.19		0.31
LAm	-0.2	***	0.06	-0.26	***	0.08	-0.18	*	0.09	-0.2		0.11
Car	-0.43	***	0.09	-0.31	**	0.12	-0.15		0.11	-0.31		0.17
1st gen	0		.	0		.	0		.	0		.
2nd gen	0.23	***	0.02	-0.02		0.18	0.18	***	0.04	0.56	**	0.18
majority	0		.	0		.	0		.	0		.
no mig bg # 1st gen				0		.				0		.
no mig bg # 2nd gen				0		.				0		.
no mig bg # majority				0		.				0		.
WEur # 1st gen				0		.				0		.
WEur # 2nd gen				0.05		0.18				-0.67	***	0.19
WEur # majority				0		.				0		.
NEur # 1st gen				0		.				0		.
NEur # 2nd gen				-0.24		0.33				-0.11		0.48
NEur # majority				0		.				0		.
SEur # 1st gen				0		.				0		.
SEur # 2nd gen				0.06		0.19				-0.37		0.21
SEur # majority				0		.				0		.
SEEur # 1st gen				0		.				0		.
SEEur # 2nd gen				0.46	*	0.2				-0.39		0.23
SEEur # majority				0		.				0		.
EEur # 1st gen				0		.				0		.
EEur # 2nd gen				0.43	*	0.18				-0.08		0.21
EEur # majority				0		.				0		.
NAmAus # 1st gen				0		.				0		.
NAmAus # 2nd gen				-0.12		0.21				-0.72	**	0.24
NAmAus # majority				0		.				0		.
MENACA # 1st gen				0		.				0		.
MENACA # 2nd gen				0.34		0.19				-0.28		0.21
MENACA # majority				0		.				0		.
SubSAf # 1st gen				0		.				0		.
SubSAf # 2nd gen				0.41		0.23				-0.43		0.24
SubSAf # majority				0		.				0		.
SSEA # 1st gen				0		.				0		.
SSEA # 2nd gen				0.53	**	0.2				-0.04		0.23
SSEA # majority				0		.				0		.
EA # 1st gen				0		.				0		.
EA # 2nd gen				0.09		0.31				-0.41		0.44
EA # majority				0		.				0		.
LAm # 1st gen				0		.				0		.
LAm # 2nd gen				0.46	*	0.2				-0.33		0.24
LAm # majority				0		.				0		.
Car # 1st gen				0		.				0		.
Car # 2nd gen				0		.				0		.
Car # majority				0		.				0		.
low	-0.11	***	0.01	-0.11	***	0.01	-0.19	***	0.02	-0.19	***	0.02
medium	0		.	0		.	0		.	0		.
post	0.09	***	0.01	0.09	***	0.01	0.12	***	0.02	0.12	***	0.02
high	0.17	***	0.01	0.17	***	0.01	0.27	***	0.02	0.27	***	0.02
female=0	0		.	0		.	0		.	0		.
female=1	0.17	***	0.01	0.17	***	0.01	0.21	***	0.02	0.2	***	0.02
age	-0.01	***	0	-0.01	***	0	-0.01	***	0	-0.01	***	0
Austria	-0.17	***	0.02	-0.18	***	0.02	-0.26	***	0.04	-0.26	***	0.04
Belgium	0.1	***	0.02	0.09	***	0.02	-0.07	*	0.03	-0.07	*	0.03
France	0.15	***	0.02	0.14	***	0.02	0.18	***	0.03	0.17	***	0.03
Germany	0.01		0.02	0		0.02	-0.21	***	0.03	-0.22	***	0.03
Ireland	-0.01		0.02	-0.01		0.02	-0.1	***	0.03	-0.1	***	0.03
Netherlands	0.28	***	0.02	0.27	***	0.02	0.04		0.03	0.04		0.03
Switzerland	-0.03		0.02	-0.04	*	0.02	-0.32	***	0.03	-0.33	***	0.03
United Kingdom	0		.	0		.	0		.	0		.
Constant	0.54	***	0.02	0.55	***	0.02	0.6	***	0.03	0.6	***	0.03
r2	0.135			0.1384			0.1216			0.1247
r2_adj	0.1343			0.1374			0.1202			0.1227
r2_mfadj
N	31758			31758			15960			15960
bic	69462			69450			40760			40810
aic	69244			69141			40560			40526
p	0			0			0			0
* p<0.05, ** p<0.01, *** p<0.001

## Sheet: anctry_gen_mnrgtjbs
Ethnic groups (ancestry-based)	RECODE of genstat						Ethnic groups (based on country of birth)	RECODE of genstat
	1st gen	2nd gen	3rd gen+	Total				1st gen	2nd gen	majority	Total
	No.	No.	No.	No.				No.	No.	No.	No.
Autocht	143	742	11966	12851			no mig bg	0	0	12669	12669
WEur	349	254	362	965			WEur	384	530	0	914
NEur	13	5	5	23			NEur	10	8	0	18
SEur	182	192	150	524			SEur	158	220	0	378
SEEur	180	97	20	297			SEEur	164	116	0	280
EEur	297	79	65	441			EEur	292	210	0	502
NAmAus	39	22	13	74			NAmAus	27	44	0	71
MENACA	248	212	20	480			MENACA	285	266	0	551
SubSAf	106	24	5	135			SubSAf	119	59	0	178
SSEA	129	88	15	232			SSEA	111	103	0	214
EA	23	6	3	32			EA	9	10	0	19
LAm	61	25	4	90			LAm	78	35	0	113
Car	27	27	25	79			Car	29	24	0	53
Total	1797	1773	12653	16223			Total	1666	1625	12669	15960

## Sheet: anctry_gen_freehmsrs
Ethnic groups (ancestry-based)	RECODE of genstat						Ethnic groups (based on country of birth)	RECODE of genstat
	1st gen	2nd gen	3rd gen+	Total				1st gen	2nd gen	majority	Total
	No.	No.	No.	No.				No.	No.	No.	No.
Autocht	290	1517	23899	25706			no mig bg	0	0	25235	25235
WEur	662	463	643	1768			WEur	743	1022	0	1765
NEur	24	12	9	45			NEur	21	21	0	42
SEur	336	445	334	1115			SEur	292	508	0	800
SEEur	363	191	32	586			SEEur	335	237	0	572
EEur	569	126	105	800			EEur	578	418	0	996
NAmAus	69	41	18	128			NAmAus	50	85	0	135
MENACA	461	409	39	909			MENACA	548	523	0	1071
SubSAf	189	38	10	237			SubSAf	253	111	0	364
SSEA	227	156	32	415			SSEA	211	198	0	409
EA	47	20	8	75			EA	31	21	0	52
LAm	111	37	7	155			LAm	138	60	0	198
Car	59	65	53	177			Car	61	58	0	119
Total	3407	3520	25189	32116			Total	3261	3262	25235	31758
