# Supplementary material for: Dimensions of Migrant Integration in Western Europe
Source: Front Sociol. 2021 Apr 29;6:510987. doi: 10.3389/fsoc.2021.510987 (PMC8116888; doi:10.3389/fsoc.2021.510987)
Supplement: Supplementary file 1 [file DataSheet1.zip › Appendix A_Table 3_social.xlsx]

## Sheet: social
	someminLPM			someminLPMi			nmfriendsLPM			nmfriendsLPMi			someminLOG			someminLOGi			nmfriendsLOG			nmfriendsLOGi
	b		se	b		se	b		se	b		se	b		se	b		se	b		se	b		se
Autocht	0		.	0		.	0		.	0		.	0		.	0		.	0		.	0		.
WEur	0		0.02	0.1	*	0.05	-0.04	*	0.02	0.03		0.05	-0.02		0.13	0.58	*	0.27	-0.2	*	0.09	0.16		0.22
NEur	-0.1		0.1	-0.19		0.17	-0.07		0.11	-0.12		0.12	-0.61		0.51	-0.86		0.7	-0.35		0.56	-0.74		0.87
SEur	-0.06	**	0.02	-0.02		0.06	-0.08	***	0.02	-0.02		0.05	-0.38	**	0.13	-0.07		0.28	-0.4	***	0.11	-0.07		0.26
SEEur	-0.11	***	0.03	-0.09		0.06	-0.23	***	0.02	-0.21	***	0.05	-0.58	***	0.16	-0.33		0.27	-1.44	***	0.2	-1.36	***	0.3
EEur	-0.07	**	0.03	-0.07		0.05	-0.18	***	0.03	-0.12	*	0.05	-0.46	**	0.15	-0.34		0.26	-0.93	***	0.16	-0.67	**	0.25
NAmAus	-0.04		0.06	-0.07		0.1	-0.12	*	0.06	-0.01		0.09	-0.28		0.36	-0.35		0.48	-0.67		0.36	-0.06		0.45
MENACA	-0.24	***	0.03	-0.21	***	0.06	-0.27	***	0.02	-0.23	***	0.05	-1.16	***	0.14	-0.91	***	0.27	-1.91	***	0.22	-1.62	***	0.31
SubSAf	-0.19	***	0.05	-0.15	*	0.07	-0.22	***	0.04	-0.2	***	0.05	-0.95	***	0.24	-0.65	*	0.32	-1.44	***	0.34	-1.51	***	0.45
SSEA	-0.16	***	0.04	-0.08		0.07	-0.26	***	0.03	-0.24	***	0.05	-0.84	***	0.2	-0.36		0.32	-1.76	***	0.29	-1.73	***	0.42
EA	-0.22	**	0.08	-0.3	**	0.11	-0.14	*	0.07	-0.17	*	0.07	-1.06	**	0.34	-1.22	*	0.49	-0.9		0.53	-1.53		1
LAm	-0.11		0.06	-0.05		0.08	-0.2	***	0.04	-0.17	**	0.06	-0.63	*	0.3	-0.21		0.4	-1.31	**	0.4	-1.17	*	0.5
Car	-0.29	***	0.06	-0.28	*	0.11	-0.23	***	0.04	-0.17		0.09	-1.42	***	0.26	-1.2	*	0.48	-1.37	***	0.36	-0.87		0.54
1st gen	0		.	0		.	0		.	0		.	0		.	0		.	0		.	0		.
2nd gen	0.08	***	0.02	0.09	*	0.05	0.01		0.02	0.03		0.04	0.42	***	0.09	0.56	*	0.24	-0.01		0.1	0.14		0.2
3rd gen+	0.11	***	0.02	0.14	***	0.04	0.08	***	0.02	0.13	**	0.04	0.67	***	0.11	0.95	***	0.22	0.34	***	0.1	0.58	**	0.18
Autocht # 1st gen				0		.				0		.				0		.				0		.
Autocht # 2nd gen				0		.				0		.				0		.				0		.
Autocht # 3rd gen+				0		.				0		.				0		.				0		.
WEur # 1st gen				0		.				0		.				0		.				0		.
WEur # 2nd gen				-0.06		0.06				-0.08		0.06				-0.34		0.35				-0.37		0.29
WEur # 3rd gen+				-0.17	**	0.06				-0.1		0.06				-1.13	***	0.32				-0.47		0.26
NEur # 1st gen				0		.				0		.				0		.				0		.
NEur # 2nd gen				0.2		0.22				0.14		0.24				0.98		1.25				0.81		1.34
NEur # 3rd gen+				0.31		0.17				0.28		0.31				0		.				1.41		1.47
SEur # 1st gen				0		.				0		.				0		.				0		.
SEur # 2nd gen				0.02		0.07				0		0.06				0.03		0.34				-0.03		0.31
SEur # 3rd gen+				-0.08		0.07				-0.15	*	0.06				-0.61		0.35				-0.78	*	0.33
SEEur # 1st gen				0		.				0		.				0		.				0		.
SEEur # 2nd gen				0.01		0.08				0.04		0.06				-0.01		0.37				0.2		0.44
SEEur # 3rd gen+				-0.07		0.16				0.09		0.16				-0.62		0.75				0.83		0.76
EEur # 1st gen				0		.				0		.				0		.				0		.
EEur # 2nd gen				0.11		0.08				-0.02		0.08				0.61		0.51				-0.06		0.43
EEur # 3rd gen+				0.14	*	0.07				-0.14		0.08				1.17		0.77				-0.67		0.47
NAmAus # 1st gen				0		.				0		.				0		.				0		.
NAmAus # 2nd gen				0.13		0.13				-0.18		0.12				0.81		0.86				-1.56		1.18
NAmAus # 3rd gen+				0.22	*	0.1				-0.19		0.17				0		.				-0.97		1.11
MENACA # 1st gen				0		.				0		.				0		.				0		.
MENACA # 2nd gen				-0.01		0.07				0		0.05				-0.15		0.33				-0.42		0.52
MENACA # 3rd gen+				0.16		0.11				0.01		0.1				0.46		0.64				0.43		0.73
SubSAf # 1st gen				0		.				0		.				0		.				0		.
SubSAf # 2nd gen				-0.1		0.16				0.13		0.12				-0.54		0.66				1.15		0.79
SubSAf # 3rd gen+				0.18		0.14				0.03		0.15				0.87		1.18				0.67		1.06
SSEA # 1st gen				0		.				0		.				0		.				0		.
SSEA # 2nd gen				-0.09		0.09				0.07		0.07				-0.54		0.44				0.52		0.64
SSEA # 3rd gen+				-0.18		0.16				-0.13		0.08				-1.2		0.69				-0.52		0.84
EA # 1st gen				0		.				0		.				0		.				0		.
EA # 2nd gen				0.19		0.17				0.12		0.15				0.69		0.78				1.28		1.28
EA # 3rd gen+				0.44	***	0.11				0.15		0.22				0		.				1.51		1.36
LAm # 1st gen				0		.				0		.				0		.				0		.
LAm # 2nd gen				-0.16		0.16				0.11		0.11				-0.75		0.69				0.8		0.82
LAm # 3rd gen+				-0.06		0.24				-0.48	***	0.07				-0.61		1.4				0		.
Car # 1st gen				0		.				0		.				0		.				0		.
Car # 2nd gen				-0.02		0.15				-0.06		0.1				-0.22		0.62				-1.1		0.91
Car # 3rd gen+				0.06		0.15				-0.04		0.14				0.04		0.66				-0.25		0.93
low	-0.02	**	0.01	-0.02	**	0.01	0.03	**	0.01	0.03	**	0.01	-0.16	**	0.06	-0.16	**	0.06	0.14	**	0.05	0.14	**	0.05
medium	0		.	0		.	0		.	0		.	0		.	0		.	0		.	0		.
post	0.02		0.01	0.02		0.01	-0.07	***	0.01	-0.07	***	0.01	0.13		0.08	0.13		0.08	-0.32	***	0.06	-0.32	***	0.06
high	0.02	*	0.01	0.02	*	0.01	-0.13	***	0.01	-0.13	***	0.01	0.15	*	0.07	0.16	*	0.07	-0.61	***	0.05	-0.61	***	0.05
female=0	0		.	0		.	0		.	0		.	0		.	0		.	0		.	0		.
female=1	-0.01	*	0.01	-0.01	*	0.01	0.03	***	0.01	0.03	***	0.01	-0.11	*	0.05	-0.11	*	0.05	0.13	***	0.04	0.13	***	0.04
age	0	***	0	0	***	0	0.01	***	0	0.01	***	0	0.01	***	0	0.01	***	0	0.03	***	0	0.03	***	0
Austria	-0.01		0.01	-0.01		0.01	0.04	*	0.02	0.03	*	0.02	-0.07		0.1	-0.09		0.1	0.18	*	0.08	0.18	*	0.08
Belgium	0.04	***	0.01	0.04	**	0.01	0.03	*	0.02	0.03		0.02	0.33	***	0.1	0.33	***	0.1	0.17	*	0.08	0.16	*	0.08
France	-0.02		0.01	-0.02		0.01	-0.06	**	0.02	-0.05	**	0.02	-0.16		0.1	-0.15		0.1	-0.24	**	0.08	-0.23	**	0.08
Germany	0.03	**	0.01	0.03	**	0.01	0.06	***	0.02	0.06	***	0.02	0.29	**	0.09	0.27	**	0.09	0.29	***	0.07	0.29	***	0.07
Ireland	0.03	*	0.01	0.03	*	0.01	0.1	***	0.02	0.1	***	0.02	0.23	*	0.1	0.23	*	0.1	0.46	***	0.07	0.46	***	0.07
Netherlands	0.04	***	0.01	0.04	***	0.01	0.03		0.02	0.03		0.02	0.34	***	0.1	0.34	***	0.1	0.17	*	0.08	0.16	*	0.08
Switzerland	-0.01		0.01	-0.01		0.01	-0.03		0.02	-0.04	*	0.02	-0.04		0.1	-0.08		0.1	-0.16	*	0.08	-0.17	*	0.08
United Kingdom	0		.	0		.	0		.	0		.	0		.	0		.	0		.	0		.
Constant	0.7	***	0.02	0.67	***	0.05	0.1	***	0.03	0.06		0.04	0.76	***	0.16	0.49	*	0.25	-1.74	***	0.13	-1.97	***	0.2
r2	0.0626			0.0669			0.138			0.1397
r2_adj	0.0611			0.064			0.1366			0.137
r2_mfadj													0.0551						0.108
N	16077			16077			16158			16158			16077			16063			16158			16155
bic	13215			13374			21022			21223			13454			13603			19194			19378
aic	13008			12982			20815			20830			13246			13234			18986			18993
p	0			0			0			0			0			0			0			0
* p<0.05, ** p<0.01, *** p<0.001

## Sheet: socialcob
	someminLPM			someminLPMi			nmfriendsLPM			nmfriendsLPMi			someminLOG			someminLOGi			nmfriendsLOG			nmfriendsLOGi
	b		se	b		se	b		se	b		se	b		se	b		se	b		se	b		se
no mig bg	0		.	0		.	0		.	0		.	0		.	0		.	0		.	0		.
WEur	-0.09	***	0.02	-0.05	*	0.02	-0.15	***	0.02	-0.11	***	0.03	-0.55	***	0.11	-0.37	*	0.15	-0.71	***	0.1	-0.49	***	0.12
NEur	-0.21	*	0.1	-0.3		0.16	-0.09		0.09	-0.18		0.13	-1.28	**	0.48	-1.68	**	0.65	-0.42		0.44	-0.86		0.72
SEur	-0.15	***	0.03	-0.17	***	0.04	-0.18	***	0.03	-0.14	***	0.04	-0.94	***	0.14	-1	***	0.2	-0.83	***	0.13	-0.63	**	0.2
SEEur	-0.19	***	0.03	-0.21	***	0.04	-0.29	***	0.02	-0.32	***	0.03	-1.09	***	0.14	-1.19	***	0.17	-1.49	***	0.16	-1.74	***	0.23
EEur	-0.2	***	0.02	-0.2	***	0.03	-0.18	***	0.02	-0.22	***	0.03	-1.21	***	0.12	-1.21	***	0.14	-0.85	***	0.12	-1.04	***	0.16
NAmAus	-0.15	*	0.06	-0.09		0.1	-0.25	***	0.05	-0.25	**	0.08	-0.95	**	0.34	-0.65		0.6	-1.25	***	0.33	-1.24	*	0.54
MENACA	-0.3	***	0.03	-0.31	***	0.03	-0.33	***	0.02	-0.34	***	0.02	-1.6	***	0.12	-1.67	***	0.14	-1.88	***	0.16	-1.91	***	0.2
SubSAf	-0.28	***	0.04	-0.29	***	0.05	-0.26	***	0.03	-0.27	***	0.03	-1.51	***	0.17	-1.55	***	0.19	-1.48	***	0.23	-1.55	***	0.27
SSEA	-0.24	***	0.04	-0.25	***	0.05	-0.31	***	0.03	-0.34	***	0.03	-1.38	***	0.18	-1.4	***	0.24	-1.78	***	0.23	-2.14	***	0.36
EA	-0.34	***	0.09	-0.43	***	0.11	-0.22	**	0.07	-0.28	***	0.07	-1.81	***	0.37	-2.14	***	0.46	-1.26	*	0.6	-1.98	*	0.98
LAm	-0.22	***	0.05	-0.18	**	0.06	-0.3	***	0.03	-0.31	***	0.04	-1.29	***	0.25	-1.09	***	0.3	-1.77	***	0.35	-1.84	***	0.43
Car	-0.44	***	0.07	-0.39	***	0.1	-0.35	***	0.05	-0.3	***	0.08	-2.27	***	0.31	-2.02	***	0.42	-1.96	***	0.42	-1.51	**	0.53
1st gen	0		.	0		.	0		.	0		.	0		.	0		.	0		.	0		.
2nd gen	0.09	***	0.02	0		0.14	0.07	***	0.02	-0.01		0.09	0.51	***	0.09	0.07		0.59	0.35	***	0.1	-0.81		0.89
majority	0		.	0		.	0		.	0		.	0		.	0		.	0		.	0		.
no mig bg # 1st gen				0		.				0		.				0		.				0		.
no mig bg # 2nd gen				0		.				0		.				0		.				0		.
no mig bg # majority				0		.				0		.				0		.				0		.
WEur # 1st gen				0		.				0		.				0		.				0		.
WEur # 2nd gen				0.02		0.15				0.01		0.1				0.11		0.62				0.78		0.91
WEur # majority				0		.				0		.				0		.				0		.
NEur # 1st gen				0		.				0		.				0		.				0		.
NEur # 2nd gen				0.26		0.25				0.25		0.2				1.28		1.18				1.92		1.28
NEur # majority				0		.				0		.				0		.				0		.
SEur # 1st gen				0		.				0		.				0		.				0		.
SEur # 2nd gen				0.11		0.15				0.03		0.1				0.55		0.64				0.87		0.93
SEur # majority				0		.				0		.				0		.				0		.
SEEur # 1st gen				0		.				0		.				0		.				0		.
SEEur # 2nd gen				0.15		0.15				0.16		0.1				0.75		0.65				1.71		0.95
SEEur # majority				0		.				0		.				0		.				0		.
EEur # 1st gen				0		.				0		.				0		.				0		.
EEur # 2nd gen				0.1		0.15				0.17		0.1				0.44		0.63				1.57		0.92
EEur # majority				0		.				0		.				0		.				0		.
NAmAus # 1st gen				0		.				0		.				0		.				0		.
NAmAus # 2nd gen				-0.01		0.19				0.08		0.14				-0.05		0.93				1.13		1.12
NAmAus # majority				0		.				0		.				0		.				0		.
MENACA # 1st gen				0		.				0		.				0		.				0		.
MENACA # 2nd gen				0.12		0.15				0.1		0.1				0.57		0.62				1.19		0.95
MENACA # majority				0		.				0		.				0		.				0		.
SubSAf # 1st gen				0		.				0		.				0		.				0		.
SubSAf # 2nd gen				0.13		0.17				0.12		0.11				0.58		0.69				1.39		1.02
SubSAf # majority				0		.				0		.				0		.				0		.
SSEA # 1st gen				0		.				0		.				0		.				0		.
SSEA # 2nd gen				0.12		0.16				0.14		0.11				0.49		0.68				1.82		1.01
SSEA # majority				0		.				0		.				0		.				0		.
EA # 1st gen				0		.				0		.				0		.				0		.
EA # 2nd gen				0.34		0.22				0.25		0.2				1.45		1.02				2.6		1.55
EA # majority				0		.				0		.				0		.				0		.
LAm # 1st gen				0		.				0		.				0		.				0		.
LAm # 2nd gen				-0.05		0.19				0.11		0.12				-0.21		0.78				1.36		1.14
LAm # majority				0		.				0		.				0		.				0		.
Car # 1st gen				0		.				0		.				0		.				0		.
Car # 2nd gen				0		.				0		.				0		.				0		.
Car # majority				0		.				0		.				0		.				0		.
low	-0.03	**	0.01	-0.03	**	0.01	0.03	**	0.01	0.03	**	0.01	-0.19	**	0.06	-0.19	**	0.06	0.13	*	0.05	0.12	*	0.05
medium	0		.	0		.	0		.	0		.	0		.	0		.	0		.	0		.
post	0.01		0.01	0.01		0.01	-0.07	***	0.01	-0.07	***	0.01	0.12		0.08	0.11		0.08	-0.32	***	0.06	-0.32	***	0.06
high	0.02	*	0.01	0.02	*	0.01	-0.13	***	0.01	-0.13	***	0.01	0.15	*	0.07	0.15	*	0.07	-0.6	***	0.05	-0.6	***	0.05
female=0	0		.	0		.	0		.	0		.	0		.	0		.	0		.	0		.
female=1	-0.02	*	0.01	-0.02	*	0.01	0.03	***	0.01	0.03	***	0.01	-0.12	*	0.05	-0.13	*	0.05	0.13	***	0.04	0.13	***	0.04
age	0	***	0	0	***	0	0.01	***	0	0.01	***	0	0.01	***	0	0.01	***	0	0.03	***	0	0.03	***	0
Austria	-0.02		0.01	-0.02		0.01	0.04	*	0.02	0.03	*	0.02	-0.11		0.1	-0.12		0.1	0.18	*	0.08	0.17	*	0.08
Belgium	0.03	**	0.01	0.03	**	0.01	0.04	*	0.02	0.03	*	0.02	0.27	**	0.1	0.26	**	0.1	0.17	*	0.08	0.17	*	0.08
France	-0.03	*	0.01	-0.03	*	0.01	-0.05	**	0.02	-0.06	**	0.02	-0.21	*	0.1	-0.22	*	0.1	-0.25	**	0.08	-0.25	**	0.08
Germany	0.03	**	0.01	0.03	**	0.01	0.06	***	0.02	0.06	***	0.02	0.28	**	0.09	0.28	**	0.09	0.3	***	0.07	0.28	***	0.07
Ireland	0.03	*	0.01	0.03	*	0.01	0.11	***	0.02	0.11	***	0.02	0.21	*	0.1	0.2	*	0.1	0.47	***	0.07	0.47	***	0.07
Netherlands	0.04	**	0.01	0.04	**	0.01	0.04	*	0.02	0.03		0.02	0.3	**	0.1	0.3	**	0.1	0.17	*	0.08	0.16	*	0.08
Switzerland	-0.02		0.01	-0.02		0.01	-0.03		0.02	-0.03		0.02	-0.1		0.1	-0.11		0.1	-0.15		0.08	-0.16	*	0.08
United Kingdom	0		.	0		.	0		.	0		.	0		.	0		.	0		.	0		.
Constant	0.81	***	0.01	0.81	***	0.01	0.17	***	0.02	0.17	***	0.02	1.41	***	0.11	1.41	***	0.11	-1.47	***	0.09	-1.46	***	0.09
r2	0.0586			0.06			0.1316			0.1325
r2_adj	0.0571			0.0579			0.1302			0.1306
r2_mfadj													0.0518			0.0471			0.101			0.0985
N	15980			15980			16061			16061			15980			15980			16061			16061
bic	13146			13228			21015			21104			13374			13468			19215			19297
aic	12946			12944			20816			20820			13174			13184			19015			19013
p	0			0			0			0			0			0			0			0
* p<0.05, ** p<0.01, *** p<0.001

## Sheet: anctry_gen_somemin
Ethnic groups (ancestry-based)	RECODE of genstat						Ethnic groups (based on country of birth)	RECODE of genstat
	1st gen	2nd gen	3rd gen+	Total				1st gen	2nd gen	majority	Total
	No.	No.	No.	No.				No.	No.	No.	No.
Autocht	149	774	12054	12977			no mig bg	0	0	12689	12689
WEur	314	212	284	810			WEur	361	496	0	857
NEur	10	7	0	17			NEur	10	13	0	23
SEur	161	253	182	596			SEur	139	288	0	427
SEEur	195	97	11	303			SEEur	183	123	0	306
EEur	276	49	41	366			EEur	290	211	0	501
NAmAus	31	18	0	49			NAmAus	22	41	0	63
MENACA	221	210	19	450			MENACA	273	270	0	543
SubSAf	82	14	5	101			SubSAf	131	51	0	182
SSEA	103	68	17	188			SSEA	106	95	0	201
EA	26	14	0	40			EA	24	11	0	35
LAm	50	13	3	66			LAm	60	25	0	85
Car	33	39	28	100			Car	33	35	0	68
Total	1651	1768	12644	16063			Total	1632	1659	12689	15980

## Sheet: anctry_gen_nmfriends
Ethnic groups (ancestry-based)	RECODE of genstat						Ethnic groups (based on country of birth)	RECODE of genstat
	1st gen	2nd gen	3rd gen+	Total				1st gen	2nd gen	majority	Total
	No.	No.	No.	No.				No.	No.	No.	No.
Autocht	149	778	12114	13041			no mig bg	0	0	12752	12752
WEur	316	213	285	814			WEur	363	497	0	860
NEur	11	7	4	22			NEur	11	13	0	24
SEur	161	254	183	598			SEur	139	290	0	429
SEEur	198	97	12	307			SEEur	185	124	0	309
EEur	277	49	41	367			EEur	291	213	0	504
NAmAus	31	19	5	55			NAmAus	23	41	0	64
MENACA	221	210	19	450			MENACA	273	270	0	543
SubSAf	84	14	5	103			SubSAf	135	52	0	187
SSEA	104	67	17	188			SSEA	106	93	0	199
EA	26	14	5	45			EA	24	11	0	35
LAm	51	13	0	64			LAm	61	25	0	86
Car	34	39	28	101			Car	34	35	0	69
Total	1663	1774	12718	16155			Total	1645	1664	12752	16061
