# Supplementary material for: Dimensions of Migrant Integration in Western Europe
Source: Front Sociol. 2021 Apr 29;6:510987. doi: 10.3389/fsoc.2021.510987 (PMC8116888; doi:10.3389/fsoc.2021.510987)
Supplement: Supplementary file 1 [file DataSheet1.zip › Appendix A_Table 4_political.xlsx]

## Sheet: political
	voteynLPM			voteynLPMi			partLPM			partLPMi			voteynLOG			voteynLOGi			partLOG			partLOGi
	b		se	b		se	b		se	b		se	b		se	b		se	b		se	b		se
Autocht	0		.	0		.	0		.	0		.	0		.	0		.	0		.	0		.
WEur	0.02		0.01	0.02		0.04	0.09	***	0.01	0.05		0.04	0.16		0.1	-0.01		0.28	0.41	***	0.06	0.23		0.17
NEur	-0.01		0.08	-0.02		0.15	-0.06		0.08	-0.03		0.11	-0.04		0.47	-0.31		0.8	-0.27		0.37	-0.13		0.48
SEur	-0.04	*	0.02	0.02		0.06	-0.01		0.02	-0.08		0.04	-0.19		0.1	0.09		0.35	-0.03		0.08	-0.32		0.18
SEEur	-0.14	***	0.03	-0.14	**	0.05	-0.07	**	0.02	-0.15	***	0.04	-0.63	***	0.15	-0.67	*	0.27	-0.32	**	0.1	-0.66	***	0.19
EEur	-0.11	***	0.03	-0.22	***	0.05	-0.05	*	0.02	-0.15	***	0.04	-0.65	***	0.14	-1.23	***	0.26	-0.23	*	0.1	-0.65	***	0.17
NAmAus	0.07		0.05	-0.01		0.08	0.17	***	0.04	0.07		0.07	0.65		0.42	-0.12		0.58	0.77	***	0.21	0.29		0.31
MENACA	-0.03		0.02	0.01		0.04	0		0.02	-0.07		0.04	-0.17		0.12	-0.06		0.26	0.01		0.09	-0.29		0.18
SubSAf	-0.07		0.05	-0.06		0.07	0.02		0.04	-0.04		0.05	-0.34		0.29	-0.35		0.42	0.11		0.16	-0.17		0.22
SSEA	-0.05		0.03	-0.07		0.05	-0.03		0.03	-0.11	*	0.05	-0.23		0.17	-0.36		0.3	-0.11		0.12	-0.48	*	0.21
EA	-0.18	*	0.08	-0.19		0.15	-0.02		0.06	-0.18	*	0.08	-0.79	*	0.35	-0.96		0.58	-0.09		0.26	-0.81	*	0.38
LAm	0		0.05	-0.05		0.07	-0.05		0.04	-0.15	**	0.05	0.12		0.31	-0.34		0.42	-0.21		0.18	-0.67	**	0.25
Car	-0.21	***	0.05	-0.22	*	0.09	0.01		0.04	-0.04		0.08	-0.83	***	0.21	-0.95	*	0.43	0.04		0.19	-0.15		0.35
1st gen	0		.	0		.	0		.	0		.	0		.	0		.	0		.	0		.
2nd gen	0.04	**	0.02	0.03		0.03	0.14	***	0.01	0.09	**	0.04	0.35	***	0.09	0.17		0.21	0.62	***	0.06	0.41	**	0.15
3rd gen+	0.07	***	0.02	0.06	*	0.03	0.12	***	0.01	0.05		0.03	0.53	***	0.09	0.41	*	0.19	0.54	***	0.06	0.24		0.14
Autocht # 1st gen				0		.				0		.				0		.				0		.
Autocht # 2nd gen				0		.				0		.				0		.				0		.
Autocht # 3rd gen+				0		.				0		.				0		.				0		.
WEur # 1st gen				0		.				0		.				0		.				0		.
WEur # 2nd gen				0.05		0.05				0		0.05				0.47		0.34				0.01		0.21
WEur # 3rd gen+				-0.01		0.05				0.03		0.04				0.04		0.31				0.13		0.19
NEur # 1st gen				0		.				0		.				0		.				0		.
NEur # 2nd gen				0.13		0.19				-0.21		0.2				1.11		1.12				-0.95		0.86
NEur # 3rd gen+				-0.19		0.21				-0.05		0.18				-0.9		1.05				-0.21		0.8
SEur # 1st gen				0		.				0		.				0		.				0		.
SEur # 2nd gen				-0.07		0.07				0		0.05				-0.32		0.38				-0.01		0.22
SEur # 3rd gen+				-0.05		0.07				0.15	**	0.05				-0.27		0.38				0.63	**	0.23
SEEur # 1st gen				0		.				0		.				0		.				0		.
SEEur # 2nd gen				-0.04		0.07				0.05		0.06				-0.06		0.36				0.25		0.25
SEEur # 3rd gen+				0.14		0.09				0.26	*	0.11				0.62		0.61				1.16	*	0.48
EEur # 1st gen				0		.				0		.				0		.				0		.
EEur # 2nd gen				0.23	***	0.06				0.08		0.06				1.28	***	0.38				0.35		0.27
EEur # 3rd gen+				0.17	**	0.07				0.26	***	0.06				0.99	*	0.4				1.19	***	0.3
NAmAus # 1st gen				0		.				0		.				0		.				0		.
NAmAus # 2nd gen				0.19		0.11				0.08		0.1				1.69		0.94				0.43		0.51
NAmAus # 3rd gen+				0.04		0.15				0.27	**	0.09				0.43		1.05				1.82	*	0.82
MENACA # 1st gen				0		.				0		.				0		.				0		.
MENACA # 2nd gen				-0.06		0.05				0.05		0.05				-0.13		0.31				0.22		0.22
MENACA # 3rd gen+				-0.14		0.1				0.15		0.09				-0.7		0.51				0.66		0.4
SubSAf # 1st gen				0		.				0		.				0		.				0		.
SubSAf # 2nd gen				-0.04		0.11				0.03		0.1				-0.22		0.61				0.11		0.45
SubSAf # 3rd gen+				0		0.2				0.11		0.16				-0.03		0.88				0.5		0.79
SSEA # 1st gen				0		.				0		.				0		.				0		.
SSEA # 2nd gen				0.03		0.07				0.09		0.06				0.18		0.38				0.38		0.28
SSEA # 3rd gen+				0.05		0.1				0.13		0.1				0.22		0.56				0.57		0.44
EA # 1st gen				0		.				0		.				0		.				0		.
EA # 2nd gen				0.01		0.19				0.3	*	0.13				0.27		0.8				1.4	*	0.67
EA # 3rd gen+				0.01		0.22				0.41	**	0.15				0.17		0.85				1.97	*	0.86
LAm # 1st gen				0		.				0		.				0		.				0		.
LAm # 2nd gen				0.14		0.12				0.23	*	0.1				1.08		0.65				1.02	*	0.46
LAm # 3rd gen+				0.04		0.12				-0.25		0.18				0.21		1.17				-1.2		1.02
Car # 1st gen				0		.				0		.				0		.				0		.
Car # 2nd gen				0.05		0.11				0.06		0.11				0.32		0.54				0.25		0.47
Car # 3rd gen+				-0.03		0.12				-0.01		0.11				-0.06		0.57				-0.05		0.48
low	-0.08	***	0.01	-0.08	***	0.01	-0.12	***	0.01	-0.12	***	0.01	-0.54	***	0.05	-0.55	***	0.05	-0.51	***	0.03	-0.52	***	0.03
medium	0		.	0		.	0		.	0		.	0		.	0		.	0		.	0		.
post	0.06	***	0.01	0.07	***	0.01	0.1	***	0.01	0.1	***	0.01	0.42	***	0.05	0.42	***	0.05	0.43	***	0.04	0.43	***	0.04
high	0.12	***	0.01	0.12	***	0.01	0.18	***	0.01	0.18	***	0.01	0.98	***	0.05	0.99	***	0.05	0.81	***	0.04	0.82	***	0.04
female=0	0		.	0		.	0		.	0		.	0		.	0		.	0		.	0		.
female=1	-0.01		0.01	-0.01		0.01	-0.02	**	0.01	-0.02	**	0.01	-0.07		0.04	-0.06		0.04	-0.07	**	0.03	-0.07	**	0.03
age	0.01	***	0	0.01	***	0	0	***	0	0	***	0	0.04	***	0	0.04	***	0	0	***	0	0	***	0
Austria	0.08	***	0.01	0.08	***	0.01	-0.05	***	0.01	-0.05	***	0.01	0.57	***	0.07	0.56	***	0.07	-0.22	***	0.05	-0.23	***	0.05
Belgium	0.18	***	0.01	0.18	***	0.01	-0.09	***	0.01	-0.09	***	0.01	1.71	***	0.1	1.7	***	0.1	-0.39	***	0.05	-0.39	***	0.05
France	-0.06	***	0.01	-0.06	***	0.01	0.04	**	0.01	0.03	**	0.01	-0.37	***	0.07	-0.36	***	0.07	0.16	**	0.06	0.15	**	0.06
Germany	0.08	***	0.01	0.08	***	0.01	0.1	***	0.01	0.1	***	0.01	0.61	***	0.07	0.61	***	0.07	0.45	***	0.05	0.44	***	0.05
Ireland	0.04	***	0.01	0.04	***	0.01	-0.16	***	0.01	-0.16	***	0.01	0.23	***	0.06	0.22	***	0.06	-0.68	***	0.05	-0.68	***	0.05
Netherlands	0.06	***	0.01	0.06	***	0.01	0.03	*	0.01	0.03	*	0.01	0.39	***	0.07	0.38	***	0.07	0.12	*	0.05	0.12	*	0.05
Switzerland	-0.04	**	0.01	-0.04	**	0.01	0.02		0.01	0.02		0.01	-0.19	**	0.07	-0.2	**	0.07	0.1		0.05	0.1		0.06
United Kingdom	0		.	0		.	0		.	0		.	0		.	0		.	0		.	0		.
Constant	0.41	***	0.02	0.42	***	0.03	0.45	***	0.02	0.52	***	0.04	-1.2	***	0.13	-1.09	***	0.21	-0.22	*	0.09	0.06		0.15
r2	0.118			0.1199			0.0865			0.0885
r2_adj	0.1172			0.1183			0.0858			0.0871
r2_mfadj													0.1222			0.1188			0.062			0.06
N	28443			28443			32468			32468			28443			28443			32468			32468
bic	25401			25588			44318			44498			13815			14037			20464			20679
aic	25178			25167			44092			44070			13592			13616			20238			20252
p	0			0			0			0			0			0			0			0
* p<0.05, ** p<0.01, *** p<0.001

## Sheet: politicalcob
	voteynLPM			voteynLPMi			partLPM			partLPMi			voteynLOG			voteynLOGi			partLOG			partLOGi
	b		se	b		se	b		se	b		se	b		se	b		se	b		se	b		se
no mig bg	0		.	0		.	0		.	0		.	0		.	0		.	0		.	0		.
WEur	-0.06	**	0.02	-0.06	*	0.03	-0.05	**	0.02	-0.01		0.02	-0.44	***	0.12	-0.49	**	0.19	-0.2	**	0.07	-0.04		0.09
NEur	-0.1		0.09	-0.05		0.18	-0.1		0.08	-0.04		0.11	-0.63		0.53	-0.52		0.95	-0.42		0.38	-0.17		0.5
SEur	-0.12	***	0.03	-0.05		0.06	-0.14	***	0.02	-0.12	***	0.03	-0.78	***	0.14	-0.4		0.32	-0.61	***	0.09	-0.51	***	0.13
SEEur	-0.2	***	0.03	-0.18	***	0.04	-0.19	***	0.02	-0.19	***	0.03	-1.12	***	0.15	-1	***	0.21	-0.83	***	0.1	-0.82	***	0.12
EEur	-0.12	***	0.02	-0.23	***	0.03	-0.16	***	0.02	-0.2	***	0.02	-0.88	***	0.13	-1.42	***	0.17	-0.72	***	0.08	-0.86	***	0.1
NAmAus	0		0.04	-0.05		0.09	-0.03		0.04	-0.09		0.07	0.05		0.31	-0.43		0.6	-0.11		0.2	-0.4		0.33
MENACA	-0.08	***	0.02	-0.05		0.03	-0.12	***	0.02	-0.12	***	0.02	-0.58	***	0.11	-0.44	**	0.16	-0.51	***	0.08	-0.54	***	0.1
SubSAf	-0.12	**	0.04	-0.06		0.05	-0.05		0.03	-0.05		0.03	-0.75	***	0.21	-0.35		0.3	-0.23		0.12	-0.23		0.14
SSEA	-0.15	***	0.03	-0.14	**	0.05	-0.16	***	0.03	-0.17	***	0.04	-0.85	***	0.17	-0.73	**	0.26	-0.71	***	0.12	-0.76	***	0.16
EA	0.01		0.08	-0.06		0.17	-0.24	***	0.07	-0.36	***	0.09	-0.01		0.57	-0.55		0.92	-1.05	***	0.3	-1.62	***	0.44
LAm	-0.08		0.05	-0.12	*	0.06	-0.14	***	0.04	-0.19	***	0.04	-0.49		0.26	-0.78	*	0.31	-0.59	***	0.16	-0.82	***	0.19
Car	-0.26	***	0.05	-0.3	***	0.08	-0.11	*	0.05	-0.07		0.07	-1.31	***	0.25	-1.47	***	0.37	-0.47	*	0.22	-0.31		0.3
1st gen	0		.	0		.	0		.	0		.	0		.	0		.	0		.	0		.
2nd gen	0.05	**	0.02	0.13		0.11	0.13	***	0.01	0.06		0.1	0.37	***	0.09	0.71		0.49	0.57	***	0.06	0.25		0.43
majority	0		.	0		.	0		.	0		.	0		.	0		.	0		.	0		.
no mig bg # 1st gen				0		.				0		.				0		.				0		.
no mig bg # 2nd gen				0		.				0		.				0		.				0		.
no mig bg # majority				0		.				0		.				0		.				0		.
WEur # 1st gen				0		.				0		.				0		.				0		.
WEur # 2nd gen				-0.08		0.11				0.01		0.1				-0.27		0.53				0.05		0.45
WEur # majority				0		.				0		.				0		.				0		.
NEur # 1st gen				0		.				0		.				0		.				0		.
NEur # 2nd gen				-0.14		0.24				-0.05		0.19				-0.48		1.23				-0.2		0.86
NEur # majority				0		.				0		.				0		.				0		.
SEur # 1st gen				0		.				0		.				0		.				0		.
SEur # 2nd gen				-0.16		0.12				0.04		0.11				-0.79		0.6				0.18		0.46
SEur # majority				0		.				0		.				0		.				0		.
SEEur # 1st gen				0		.				0		.				0		.				0		.
SEEur # 2nd gen				-0.12		0.12				0.06		0.11				-0.55		0.56				0.3		0.47
SEEur # majority				0		.				0		.				0		.				0		.
EEur # 1st gen				0		.				0		.				0		.				0		.
EEur # 2nd gen				0.1		0.11				0.16		0.11				0.7		0.54				0.71		0.46
EEur # majority				0		.				0		.				0		.				0		.
NAmAus # 1st gen				0		.				0		.				0		.				0		.
NAmAus # 2nd gen				0		0.14				0.17		0.13				0.3		0.85				0.79		0.6
NAmAus # majority				0		.				0		.				0		.				0		.
MENACA # 1st gen				0		.				0		.				0		.				0		.
MENACA # 2nd gen				-0.13		0.11				0.09		0.11				-0.56		0.52				0.39		0.45
MENACA # majority				0		.				0		.				0		.				0		.
SubSAf # 1st gen				0		.				0		.				0		.				0		.
SubSAf # 2nd gen				-0.23		0.13				0.07		0.12				-1.28	*	0.63				0.3		0.51
SubSAf # majority				0		.				0		.				0		.				0		.
SSEA # 1st gen				0		.				0		.				0		.				0		.
SSEA # 2nd gen				-0.1		0.12				0.1		0.11				-0.56		0.58				0.43		0.49
SSEA # majority				0		.				0		.				0		.				0		.
EA # 1st gen				0		.				0		.				0		.				0		.
EA # 2nd gen				0.03		0.22				0.37	*	0.16				0.43		1.25				1.71	*	0.78
EA # majority				0		.				0		.				0		.				0		.
LAm # 1st gen				0		.				0		.				0		.				0		.
LAm # 2nd gen				0.02		0.14				0.23		0.13				0.35		0.71				1.06		0.57
LAm # majority				0		.				0		.				0		.				0		.
Car # 1st gen				0		.				0		.				0		.				0		.
Car # 2nd gen				0		.				0		.				0		.				0		.
Car # majority				0		.				0		.				0		.				0		.
low	-0.08	***	0.01	-0.08	***	0.01	-0.12	***	0.01	-0.12	***	0.01	-0.54	***	0.05	-0.55	***	0.05	-0.52	***	0.03	-0.52	***	0.03
medium	0		.	0		.	0		.	0		.	0		.	0		.	0		.	0		.
post	0.06	***	0.01	0.06	***	0.01	0.1	***	0.01	0.1	***	0.01	0.41	***	0.05	0.41	***	0.05	0.43	***	0.04	0.43	***	0.04
high	0.12	***	0.01	0.12	***	0.01	0.18	***	0.01	0.18	***	0.01	0.96	***	0.05	0.97	***	0.05	0.81	***	0.04	0.82	***	0.04
female=0	0		.	0		.	0		.	0		.	0		.	0		.	0		.	0		.
female=1	-0.01		0.01	-0.01		0.01	-0.02	**	0.01	-0.02	**	0.01	-0.06		0.04	-0.05		0.04	-0.07	**	0.03	-0.07	**	0.03
age	0.01	***	0	0.01	***	0	0	***	0	0	***	0	0.04	***	0	0.04	***	0	0	***	0	0	***	0
Austria	0.08	***	0.01	0.08	***	0.01	-0.06	***	0.01	-0.06	***	0.01	0.57	***	0.07	0.56	***	0.07	-0.24	***	0.05	-0.25	***	0.05
Belgium	0.18	***	0.01	0.18	***	0.01	-0.09	***	0.01	-0.09	***	0.01	1.69	***	0.1	1.69	***	0.1	-0.4	***	0.05	-0.41	***	0.05
France	-0.07	***	0.01	-0.07	***	0.01	0.03	**	0.01	0.03	**	0.01	-0.38	***	0.07	-0.38	***	0.07	0.15	**	0.06	0.14	*	0.06
Germany	0.08	***	0.01	0.08	***	0.01	0.1	***	0.01	0.09	***	0.01	0.63	***	0.07	0.62	***	0.07	0.43	***	0.05	0.42	***	0.05
Ireland	0.04	***	0.01	0.04	***	0.01	-0.16	***	0.01	-0.16	***	0.01	0.25	***	0.06	0.25	***	0.06	-0.71	***	0.05	-0.71	***	0.05
Netherlands	0.06	***	0.01	0.06	***	0.01	0.02		0.01	0.02		0.01	0.38	***	0.07	0.38	***	0.07	0.1		0.05	0.1		0.05
Switzerland	-0.03	**	0.01	-0.04	**	0.01	0.02		0.01	0.02		0.01	-0.18	*	0.07	-0.19	**	0.07	0.08		0.06	0.07		0.06
United Kingdom	0		.	0		.	0		.	0		.	0		.	0		.	0		.	0		.
Constant	0.48	***	0.01	0.48	***	0.01	0.58	***	0.01	0.58	***	0.01	-0.7	***	0.08	-0.7	***	0.08	0.35	***	0.06	0.35	***	0.06
r2	0.114			0.1157			0.0858			0.0867
r2_adj	0.1133			0.1145			0.0851			0.0856
r2_mfadj													0.1188			0.1152			0.0614			0.0584
N	28209			28209			32106			32106			28209			28209			32106			32106
bic	25162			25222			43832			43915			13698			13788			20239			20338
aic	24947			24917			43614			43605			13484			13483			20021			20028
p	0			0			0			0			0			0			0			0
* p<0.05, ** p<0.01, *** p<0.001

## Sheet: anctry_gen_voteyn
Ethnic groups (ancestry-based)	RECODE of genstat						Ethnic groups (based on country of birth)	RECODE of genstat
	1st gen	2nd gen	3rd gen/majority	Total				1st gen	2nd gen	majority	Total
	No.	No.	No.	No.				No.	No.	No.	No.
Autocht	247	1413	22899	24559			no mig bg	0	0	24084	24084
WEur	198	384	601	1183			WEur	253	908	0	1161
NEur	6	11	9	26			NEur	4	18	0	22
SEur	85	335	267	687			SEur	70	391	0	461
SEEur	136	121	28	285			SEEur	133	187	0	320
EEur	190	110	96	396			EEur	215	405	0	620
NAmAus	27	30	15	72			NAmAus	23	71	0	94
MENACA	226	308	31	565			MENACA	306	405	0	711
SubSAf	83	27	8	118			SubSAf	130	82	0	212
SSEA	119	133	26	278			SSEA	118	169	0	287
EA	14	17	7	38			EA	7	15	0	22
LAm	47	26	7	80			LAm	62	47	0	109
Car	53	58	45	156			Car	56	50	0	106
Total	1431	2973	24039	28443			Total	1377	2748	24084	28209

## Sheet: anctry_gen_part
Ethnic groups (ancestry-based)	RECODE of genstat						Ethnic groups (based on country of birth)	RECODE of genstat
	1st gen	2nd gen	3rd gen+	Total				1st gen	2nd gen	majority	Total
	No.	No.	No.	No.				No.	No.	No.	No.
Autocht	294	1522	24134	25950			no mig bg	0	0	25476	25476
WEur	666	467	647	1780			WEur	748	1029	0	1777
NEur	24	12	9	45			NEur	21	21	0	42
SEur	345	448	334	1127			SEur	299	511	0	810
SEEur	383	195	32	610			SEEur	351	241	0	592
EEur	577	129	106	812			EEur	587	424	0	1011
NAmAus	70	41	18	129			NAmAus	50	85	0	135
MENACA	475	424	39	938			MENACA	564	539	0	1103
SubSAf	192	38	10	240			SubSAf	256	111	0	367
SSEA	234	156	32	422			SSEA	219	198	0	417
EA	49	20	8	77			EA	33	21	0	54
LAm	113	38	7	158			LAm	140	60	0	200
Car	61	66	53	180			Car	63	59	0	122
Total	3483	3556	25429	32468			Total	3331	3299	25476	32106
