# Supplementary material for: Dimensions of Migrant Integration in Western Europe
Source: Front Sociol. 2021 Apr 29;6:510987. doi: 10.3389/fsoc.2021.510987 (PMC8116888; doi:10.3389/fsoc.2021.510987)
Supplement: Supplementary file 1 [file DataSheet1.zip › Appendix A_Table 5_civic.xlsx]

## Sheet: civic
	citLPM			citLPMi			atchstd			atchstdi			citLOG			citLOGi
	b		se	b		se	b		se	b		se	b		se	b		se
Autocht	0		.	0		.	0		.	0		.	0		.	0		.
WEur	-0.1	***	0.01	-0.55	***	0.03	-0.21	***	0.03	-0.29	***	0.07	-2.64	***	0.17	-2.62	***	0.23
NEur	-0.11		0.06	-0.56	***	0.1	-0.18		0.16	-0.18		0.16	-2.43	***	0.41	-2.68	***	0.59
SEur	-0.14	***	0.01	-0.6	***	0.03	-0.02		0.03	-0.18	*	0.08	-2.94	***	0.18	-2.82	***	0.25
SEEur	-0.13	***	0.02	-0.46	***	0.03	-0.05		0.05	-0.19	*	0.08	-2.12	***	0.19	-1.85	***	0.24
EEur	-0.11	***	0.02	-0.49	***	0.03	-0.18	***	0.04	-0.34	***	0.08	-2.14	***	0.18	-2.07	***	0.23
NAmAus	-0.07		0.04	-0.4	***	0.07	-0.22	*	0.09	-0.18		0.12	-1.97	***	0.3	-1.69	***	0.35
MENACA	-0.02		0.01	-0.32	***	0.03	0.08	*	0.04	-0.05		0.08	-1.57	***	0.19	-1.32	***	0.23
SubSAf	-0.01		0.03	-0.34	***	0.04	0.03		0.08	-0.04		0.1	-1.48	***	0.22	-1.36	***	0.26
SSEA	0.04	*	0.02	-0.27	***	0.04	0.07		0.06	-0.14		0.09	-1.25	***	0.2	-1.19	***	0.25
EA	-0.1		0.05	-0.48	***	0.08	-0.06		0.11	-0.26		0.15	-2	***	0.34	-1.95	***	0.4
LAm	-0.03		0.04	-0.37	***	0.05	-0.05		0.08	-0.09		0.11	-1.54	***	0.25	-1.41	***	0.29
Car	0.14	***	0.02	0.04		0.04	0.08		0.08	0.12		0.13	0.22		0.46	0.22		0.49
1st gen	0		.	0		.	0		.	0		.	0		.	0		.
2nd gen	0.45	***	0.01	0.13	***	0.02	0.11	***	0.03	-0.07		0.07	2.98	***	0.1	3.62	***	0.43
3rd gen+	0.48	***	0.01	0.14	***	0.02	0.11	***	0.03	0		0.06	5.71	***	0.24	5.66	***	0.35
Autocht # 1st gen				0		.				0		.				0		.
Autocht # 2nd gen				0		.				0		.				0		.
Autocht # 3rd gen+				0		.				0		.				0		.
WEur # 1st gen				0		.				0		.				0		.
WEur # 2nd gen				0.46	***	0.03				0.16		0.09				-0.21		0.47
WEur # 3rd gen+				0.54	***	0.03				0.05		0.09				-0.29		0.52
NEur # 1st gen				0		.				0		.				0		.
NEur # 2nd gen				0.53	***	0.12				0.02		0.36				1.02		1.29
NEur # 3rd gen+				0.58	***	0.1				-0.24		0.55				0		.
SEur # 1st gen				0		.				0		.				0		.
SEur # 2nd gen				0.42	***	0.04				0.35	***	0.1				-0.72		0.46
SEur # 3rd gen+				0.61	***	0.03				0.05		0.1				1.66		1.07
SEEur # 1st gen				0		.				0		.				0		.
SEEur # 2nd gen				0.27	***	0.05				0.21		0.11				-1.17	*	0.48
SEEur # 3rd gen+				0.45	***	0.04				0.54	***	0.15				-1.23		1.1
EEur # 1st gen				0		.				0		.				0		.
EEur # 2nd gen				0.45	***	0.04				0.45	***	0.11				0.13		0.62
EEur # 3rd gen+				0.5	***	0.03				0.11		0.13				0		.
NAmAus # 1st gen				0		.				0		.				0		.
NAmAus # 2nd gen				0.25	**	0.09				-0.11		0.22				-1.39	*	0.68
NAmAus # 3rd gen+				0.41	***	0.07				-0.35		0.24				0		.
MENACA # 1st gen				0		.				0		.				0		.
MENACA # 2nd gen				0.24	***	0.04				0.22	*	0.1				-1.13	*	0.47
MENACA # 3rd gen+				0.33	***	0.03				0.11		0.18				0		.
SubSAf # 1st gen				0		.				0		.				0		.
SubSAf # 2nd gen				0.29	***	0.06				-0.01		0.21				-0.66		0.77
SubSAf # 3rd gen+				0.35	***	0.04				-0.01		0.41				0		.
SSEA # 1st gen				0		.				0		.				0		.
SSEA # 2nd gen				0.26	***	0.04				0.44	***	0.13				0.05		0.73
SSEA # 3rd gen+				0.28	***	0.04				0.12		0.2				0		.
EA # 1st gen				0		.				0		.				0		.
EA # 2nd gen				0.42	***	0.1				0.42		0.26				-0.26		0.95
EA # 3rd gen+				0.49	***	0.08				0.31		0.35				0		.
LAm # 1st gen				0		.				0		.				0		.
LAm # 2nd gen				0.3	***	0.08				-0.09		0.21				-0.74		0.72
LAm # 3rd gen+				0.37	***	0.05				0.05		0.28				0		.
Car # 1st gen				0		.				0		.				0		.
Car # 2nd gen				-0.03		0.04				-0.06		0.18				0		.
Car # 3rd gen+				-0.03		0.04				-0.15		0.22				0		.
low	-0.01	***	0	-0.01	***	0	-0.06	***	0.02	-0.06	***	0.02	-0.3	**	0.1	-0.31	**	0.1
medium	0		.	0		.	0		.	0		.	0		.	0		.
post	0		0	0		0	0.02		0.02	0.02		0.02	0		0.11	0.01		0.11
high	-0.01	**	0	-0.01	**	0	-0.01		0.02	-0.01		0.02	-0.23	*	0.09	-0.23	*	0.1
female=0	0		.	0		.	0		.	0		.	0		.	0		.
female=1	0		0	0		0	0.01		0.01	0.01		0.01	0.1		0.07	0.11		0.07
age	0	***	0	0	***	0	0.01	***	0	0.01	***	0	0.04	***	0	0.04	***	0
Austria	-0.01	**	0	-0.01		0	0.39	***	0.03	0.39	***	0.03	-0.5	**	0.18	-0.52	**	0.18
Belgium	-0.01	*	0	-0.01		0	-0.04		0.03	-0.04		0.03	-0.43	*	0.17	-0.46	**	0.17
France	0.01		0	0		0	0.44	***	0.03	0.44	***	0.03	-0.13		0.18	-0.15		0.19
Germany	-0.01	**	0	-0.01	*	0	0.14	***	0.03	0.14	***	0.03	-0.41	*	0.17	-0.44	**	0.17
Ireland	-0.02	***	0	-0.01	**	0	0.43	***	0.03	0.43	***	0.03	-0.52	**	0.16	-0.54	**	0.17
Netherlands	0		0	0.01	*	0	0.16	***	0.03	0.15	***	0.03	0.35		0.21	0.35		0.21
Switzerland	-0.04	***	0.01	-0.03	***	0.01	0.53	***	0.03	0.53	***	0.03	-0.75	***	0.16	-0.76	***	0.16
United Kingdom	0		.	0		.	0		.	0		.	0		.	0		.
Constant	0.49	***	0.01	0.83	***	0.02	-1.01	***	0.04	-0.89	***	0.07	0.4		0.25	0.3		0.28
r2	0.4853			0.5181			0.0971			0.0989
r2_adj	0.4849			0.5174			0.0964			0.0975
r2_mfadj													0.6209
N	32464			32464			32380			32380			32464			32116
bic	-16211			-18104			88164			88348			3340			3461
aic	-16437			-18532			87938			87920			3113			3118
p	0			0			0			0			0			0
* p<0.05, ** p<0.01, *** p<0.001
																In this model, cases were dropped because of perfect prediction of the outcome.

## Sheet: civiccob
	citLPM			citLPMi			atchstd			atchstdi			citLOG			citLOGi
	b		se	b		se	b		se	b		se	b		se	b		se
no mig bg	0		.	0		.	0		.	0		.	0		.	0		.
WEur	-0.59	***	0.01	-0.66	***	0.02	-0.3	***	0.03	-0.29	***	0.04	-7.55	***	0.23	-7.73	***	0.24
NEur	-0.63	***	0.06	-0.75	***	0.1	-0.12		0.14	-0.13		0.15	-7.68	***	0.44	-8.32	***	0.71
SEur	-0.68	***	0.02	-0.73	***	0.03	-0.12	**	0.04	-0.18	***	0.05	-8.2	***	0.25	-8.03	***	0.26
SEEur	-0.59	***	0.02	-0.58	***	0.03	-0.22	***	0.04	-0.21	***	0.05	-7.23	***	0.24	-7.08	***	0.25
EEur	-0.56	***	0.02	-0.6	***	0.02	-0.21	***	0.04	-0.24	***	0.04	-7.15	***	0.23	-7.23	***	0.24
NAmAus	-0.52	***	0.03	-0.49	***	0.07	-0.31	**	0.11	-0.27	*	0.14	-6.88	***	0.37	-6.86	***	0.42
MENACA	-0.48	***	0.01	-0.41	***	0.02	-0.05		0.04	-0.06		0.05	-6.59	***	0.23	-6.41	***	0.23
SubSAf	-0.46	***	0.02	-0.44	***	0.03	-0.06		0.06	0.02		0.07	-6.48	***	0.25	-6.48	***	0.25
SSEA	-0.42	***	0.02	-0.35	***	0.03	-0.03		0.05	-0.06		0.07	-6.13	***	0.27	-6.18	***	0.27
EA	-0.62	***	0.05	-0.7	***	0.08	-0.24		0.13	-0.36		0.2	-7.34	***	0.38	-7.55	***	0.45
LAm	-0.51	***	0.03	-0.49	***	0.04	-0.15	*	0.07	-0.1		0.08	-6.66	***	0.28	-6.61	***	0.28
Car	-0.29	***	0.03	-0.1	**	0.04	-0.01		0.09	0.13		0.11	-4.96	***	0.49	-5.05	***	0.5
1st gen	0		.	0		.	0		.	0		.	0		.	0		.
2nd gen	0.49	***	0.01	0.11	**	0.04	0.16	***	0.03	-0.13		0.18	3.36	***	0.1	2.98	***	0.53
majority	0		.	0		.	0		.	0		.	0		.	0		.
no mig bg # 1st gen				0		.				0		.				0		.
no mig bg # 2nd gen				0		.				0		.				0		.
no mig bg # majority				0		.				0		.				0		.
WEur # 1st gen				0		.				0		.				0		.
WEur # 2nd gen				0.5	***	0.04				0.26		0.18				1		0.55
WEur # majority				0		.				0		.				0		.
NEur # 1st gen				0		.				0		.				0		.
NEur # 2nd gen				0.63	***	0.12				0.31		0.33				2.57		1.38
NEur # majority				0		.				0		.				0		.
SEur # 1st gen				0		.				0		.				0		.
SEur # 2nd gen				0.46	***	0.05				0.39	*	0.19				0.08		0.56
SEur # majority				0		.				0		.				0		.
SEEur # 1st gen				0		.				0		.				0		.
SEEur # 2nd gen				0.34	***	0.05				0.26		0.2				-0.22		0.57
SEEur # majority				0		.				0		.				0		.
EEur # 1st gen				0		.				0		.				0		.
EEur # 2nd gen				0.47	***	0.04				0.37		0.19				1.43	*	0.69
EEur # majority				0		.				0		.				0		.
NAmAus # 1st gen				0		.				0		.				0		.
NAmAus # 2nd gen				0.34	***	0.09				0.22		0.27				0.29		0.79
NAmAus # majority				0		.				0		.				0		.
MENACA # 1st gen				0		.				0		.				0		.
MENACA # 2nd gen				0.23	***	0.05				0.31		0.19				-0.4		0.56
MENACA # majority				0		.				0		.				0		.
SubSAf # 1st gen				0		.				0		.				0		.
SubSAf # 2nd gen				0.29	***	0.05				0.06		0.23				0.28		0.7
SubSAf # majority				0		.				0		.				0		.
SSEA # 1st gen				0		.				0		.				0		.
SSEA # 2nd gen				0.24	***	0.05				0.34		0.2				0.95		0.82
SSEA # majority				0		.				0		.				0		.
EA # 1st gen				0		.				0		.				0		.
EA # 2nd gen				0.57	***	0.1				0.59		0.3				1.49		1.27
EA # majority				0		.				0		.				0		.
LAm # 1st gen				0		.				0		.				0		.
LAm # 2nd gen				0.32	***	0.07				0.11		0.24				0		.
LAm # majority				0		.				0		.				0		.
Car # 1st gen				0		.				0		.				0		.
Car # 2nd gen				0		.				0		.				0		.
Car # majority				0		.				0		.				0		.
low	-0.01	***	0	-0.01	***	0	-0.06	***	0.02	-0.06	***	0.02	-0.31	**	0.1	-0.34	***	0.1
medium	0		.	0		.	0		.	0		.	0		.	0		.
post	0		0	0		0	0.02		0.02	0.02		0.02	-0.05		0.11	-0.04		0.11
high	-0.01	***	0	-0.01	***	0	-0.02		0.02	-0.02		0.02	-0.29	**	0.09	-0.29	**	0.09
female=0	0		.	0		.	0		.	0		.	0		.	0		.
female=1	0		0	0.01	*	0	0.01		0.01	0.01		0.01	0.14		0.07	0.16	*	0.07
age	0	***	0	0	***	0	0.01	***	0	0.01	***	0	0.04	***	0	0.04	***	0
Austria	-0.01		0	-0.01		0	0.41	***	0.03	0.41	***	0.03	-0.5	**	0.19	-0.54	**	0.19
Belgium	-0.01		0	-0.01	*	0	-0.04		0.03	-0.04		0.03	-0.44	*	0.18	-0.47	*	0.18
France	0		0	0.01		0	0.45	***	0.03	0.44	***	0.03	-0.24		0.19	-0.24		0.19
Germany	0		0	-0.01		0	0.15	***	0.03	0.15	***	0.03	-0.32		0.17	-0.39	*	0.18
Ireland	-0.01	*	0	-0.01	*	0	0.45	***	0.03	0.45	***	0.03	-0.42	*	0.17	-0.44	*	0.18
Netherlands	0.01		0	0.01	*	0	0.17	***	0.03	0.17	***	0.03	0.4		0.21	0.39		0.21
Switzerland	-0.03	***	0.01	-0.03	***	0.01	0.54	***	0.03	0.53	***	0.03	-0.79	***	0.17	-0.82	***	0.18
United Kingdom	0		.	0		.	0		.	0		.	0		.	0		.
Constant	0.95	***	0	0.96	***	0	-0.92	***	0.03	-0.92	***	0.03	5.32	***	0.29	5.36	***	0.3
r2	0.4852			0.4975			0.0965			0.097
r2_adj	0.4848			0.4969			0.0958			0.096
r2_mfadj													0.6056
N	32103			32103			32021			32021			32103			32044
bic	-16876			-17536			87210			87307			3355			3428
aic	-17094			-17846			86992			86997			3137			3127
p	0			0			0			0			0			0
* p<0.05, ** p<0.01, *** p<0.001

## Sheet: anctry_gen_cit
For LPM models and logistic model without interactions:						For logistic model with interactions:
Ethnic groups (ancestry-based)	RECODE of genstat					Ethnic groups (ancestry-based)	RECODE of genstat					Ethnic groups (based on country of birth)	RECODE of genstat
	1st gen	2nd gen	3rd gen/majority	Total			1st gen	2nd gen	3rd gen+	Total			1st gen	2nd gen	majority	Total
	No.	No.	No.	No.			No.	No.	No.	No.			No.	No.	No.	No.
Autocht	293	1522	24132	25947		Autocht	293	1522	24132	25947		no mig bg	0	0	25474	25474
WEur	665	467	647	1779		WEur	665	467	647	1779		WEur	747	1029	0	1776
NEur	24	12	9	45		NEur	24	12	0	36		NEur	21	21	0	42
SEur	345	448	334	1127		SEur	345	448	334	1127		SEur	299	511	0	810
SEEur	383	195	32	610		SEEur	383	195	32	610		SEEur	351	241	0	592
EEur	577	129	106	812		EEur	577	129	0	706		EEur	587	424	0	1011
NAmAus	70	41	18	129		NAmAus	70	41	0	111		NAmAus	50	85	0	135
MENACA	475	424	39	938		MENACA	475	424	0	899		MENACA	564	539	0	1103
SubSAf	192	38	10	240		SubSAf	192	38	0	230		SubSAf	256	111	0	367
SSEA	234	156	32	422		SSEA	234	156	0	390		SSEA	219	198	0	417
EA	49	20	8	77		EA	49	20	0	69		EA	33	21	0	54
LAm	113	38	7	158		LAm	113	38	0	151		LAm	140	60	0	200
Car	61	66	53	180		Car	61	0	0	61		Car	63	59	0	122
Total	3481	3556	25427	32464		Total	3481	3490	25145	32116		Total	3330	3299	25474	32103

## Sheet: anctry_gen_atchstd
Ethnic groups (ancestry-based)	RECODE of genstat						Ethnic groups (based on country of birth)	RECODE of genstat
	1st gen	2nd gen	3rd gen+	Total				1st gen	2nd gen	majority	Total
	No.	No.	No.	No.				No.	No.	No.	No.
Autocht	293	1518	24081	25892			no mig bg	0	0	25419	25419
WEur	663	466	643	1772			WEur	745	1026	0	1771
NEur	24	12	9	45			NEur	21	21	0	42
SEur	342	446	334	1122			SEur	297	510	0	807
SEEur	379	195	32	606			SEEur	348	241	0	589
EEur	574	129	106	809			EEur	584	422	0	1006
NAmAus	70	41	18	129			NAmAus	50	85	0	135
MENACA	470	423	39	932			MENACA	558	538	0	1096
SubSAf	191	38	10	239			SubSAf	255	111	0	366
SSEA	233	156	32	421			SSEA	218	198	0	416
EA	49	20	8	77			EA	33	21	0	54
LAm	112	38	7	157			LAm	139	60	0	199
Car	61	65	53	179			Car	63	58	0	121
Total	3461	3547	25372	32380			Total	3311	3291	25419	32021
