# Supplementary material for: Dimensions of Migrant Integration in Western Europe
Source: Front Sociol. 2021 Apr 29;6:510987. doi: 10.3389/fsoc.2021.510987 (PMC8116888; doi:10.3389/fsoc.2021.510987)
Supplement: Supplementary file 2 [file DataSheet2.zip]

Archive with 12 entries (12 files):
- 2 regressions_withoutIsrael_rev1_LPM.do
- __MACOSX/._2 regressions_withoutIsrael_rev1_LPM.do
- 1 Integration_ESSr7r8_rev1.do
- __MACOSX/._1 Integration_ESSr7r8_rev1.do
- 1a TruncateLabelAncestryVars integration paper.do
- __MACOSX/._1a TruncateLabelAncestryVars integration paper.do
- 1b Derive ESCEG from cob and cit.do
- __MACOSX/._1b Derive ESCEG from cob and cit.do
- ancestrycobcheck_amendedanctryall2r_WE.stmd
- __MACOSX/._ancestrycobcheck_amendedanctryall2r_WE.stmd
- 2 regressions_withoutIsrael_rev1_LPM_cob.do
- __MACOSX/._2 regressions_withoutIsrael_rev1_LPM_cob.do
