# Supplementary material for: Dimensions of Migrant Integration in Western Europe
Source: Front Sociol. 2021 Apr 29;6:510987. doi: 10.3389/fsoc.2021.510987 (PMC8116888; doi:10.3389/fsoc.2021.510987)
Supplement: Supplementary file 2 [file DataSheet2.zip › 1 Integration_ESSr7r8_rev1.do]

/* Area: ESS ethnicity with Anthony */
/* What project this is: The integration of ethnic minorities in European societies */
/* What this do-file does: code dependent variables, code missing values etc. to prepare analyses */
/* Required Stata packages:  */
/* Author: Silke Schneider */
/* Date: 20/03/2019 */
/* Where it is: /Users/silke/Documents/Dropbox/Ancestry work Anthony Silke/Paper 3 Integration/Integration_ESSr7r8.do */

version 13
clear
set more off, perm
*set dp comma
cap log close 

*CHANGE PATHS HERE
*in the office:
*global data "C:/Users/schneise/Nextcloud/Data/ESS/ESS78"
*global log "C:/Users/schneise/Dropbox/Ancestry work Anthony Silke/Paper 3 Integration/logs"
*global do "C:/Users/schneise/Dropbox/Ancestry work Anthony Silke/Paper 3 Integration/do"

*on my laptop:
global data "/Users/silke/Documents/gesisbox/Data/ESS"
global log "/Users/silke/Documents/Dropbox/Ancestry work Anthony Silke/Paper 3 Integration/logs"
global do "/Users/silke/Documents/Dropbox/Ancestry work Anthony Silke/Paper 3 Integration/do"

global country at be ch cz de dk ee es fi fr gb hu ie il is it lt nl pl pt ru se si


log using "$log/dataprepare_rev1", replace 

**********************merge data files ESS datasets version 7.2.2 and 8.2.1**********************
use "$data/ESS7e02_2.stata/ESS7e02_2.dta"
append using "$data/ESS8e02_1.stata/ESS8e02_1.dta"
saveold "$data/Analysis datasets/ESS7e228e21.dta", replace

replace cntry=lower(cntry)

keep name essround edition idno cntry dweight pspwght region regunit /// 
	uempla uempli edctn pdwrk dsbld rtrd cmsrv hswrk mnactic mainact /// 
	hincsrca hinctnta jbspv isco08 emplrel /// 
	edulvlb edulvlfb edulvlmb livecnta /// 
	lnghom1 lnghom2 acetalv dfegcon dfegcf /// 
	vote contplt wrkprty wrkorg badge sgnptit pbldmn bctprd pstplonl /// 
	fclcntr atchctr dscrgrp dscrrce dscrntn dscrrlg dscrlng dscretn /// 
	mnrgtjb freehms hmsfmlsh hmsacld /// 
	gndr agea edulvlb eisced hincfel rlgdnm /// 
	anctry1 anctry2 inwyys /// 
	brncntr cntbrthc facntr fbrncntb mocntr mbrncntb livecnta /// 
	blgetmg ctzcntr ctzshipc livecnta yrbrn 
	
drop if agea<15

cap drop c
gen c=.
replace c =1 if cntry=="at"
replace c =2 if cntry=="be"
replace c =3 if cntry=="cz"
replace c =4 if cntry=="dk"
replace c =5 if cntry=="ee"
replace c =6 if cntry=="fi"
replace c =7 if cntry=="fr"
replace c =8 if cntry=="de"
replace c =12 if cntry=="hu"
replace c =13 if cntry=="is"
replace c =14 if cntry=="ut"
replace c =15 if cntry=="ie"
replace c =16 if cntry=="il"
replace c =17 if cntry=="lt"
replace c =18 if cntry=="nl"
replace c =19 if cntry=="no"
replace c =20 if cntry=="pl"
replace c =21 if cntry=="pt"
replace c =22 if cntry=="ru"
replace c =23 if cntry=="si"
replace c =24 if cntry=="se"
replace c =25 if cntry=="es"
replace c =26 if cntry=="ch"
replace c =27 if cntry=="gb"

lab var c "country"
cap lab drop c 
lab def c 1 "Austria" 2 "Belgium" 3 "Czech Republic" 4 "Denmark" 5 "Estonia" 6 "Finland" /// 
	7 "France" 8 "Germany" 12 "Hungary" 13 "Iceland" 14 "Italy" 15 "Ireland" 16 "Israel" /// 
	17 "Lithuania" 18 "Netherlands" 19 "Norway" 20 "Poland" 21 "Portugal" 22 "Russia" /// 
	23 "Slovenia" 24 "Sweden" 25 "Spain" 26 "Switzerland" 27 "United Kingdom" 
lab val c c
tab c

********************************country selection and base weights*********************
/*Israel has a very different situation concerning ethnic minorities and immigration 
compared to European countries in the ESS. Thus drop.*/
/*Norway and Sweden do not allow differentiating within European major group*/
tab cntry essround
drop if cntry == "no" | (cntry=="se" & essround==8) | cntry=="il"
tab cntry essround
gen cfilt=0
replace cfilt=1 if cntry == "cz" | cntry == "hu" | cntry == "fi" | cntry == "pl" 
lab var cfilt "1=countries with <10% minorities"
tab cntry essround if cfilt==0


***construct weights to give each country same weight***
tab cntry
cap drop cweight
gen cweight=.
replace cweight=2000/3805 if cntry=="at"
replace cweight=2000/3535 if cntry=="be"
replace cweight=2000/3057 if cntry=="ch" 
replace cweight=2000/4417 if cntry=="cz"
replace cweight=2000/5897 if cntry=="de"
replace cweight=2000/1502 if cntry=="dk"
replace cweight=2000/4070 if cntry=="ee"
replace cweight=2000/3883 if cntry=="es"
replace cweight=2000/4012 if cntry=="fi"
replace cweight=2000/3987 if cntry=="fr"
replace cweight=2000/4223 if cntry=="gb"
replace cweight=2000/3312 if cntry=="hu"
replace cweight=2000/5147 if cntry=="ie"
replace cweight=2000/5119 if cntry=="il"
replace cweight=2000/880  if cntry=="is"
replace cweight=2000/2626 if cntry=="it"
replace cweight=2000/4372 if cntry=="lt"
replace cweight=2000/3598 if cntry=="nl"
replace cweight=2000/3309 if cntry=="pl"
replace cweight=2000/2535 if cntry=="pt"
replace cweight=2000/2430 if cntry=="ru"
replace cweight=2000/1791 if cntry=="se"
replace cweight=2000/2531 if cntry=="si"
gen wgt=dweight*cweight
sum cweight

*for analyses with round 7 only:
cap drop cweight7
table cntry if essround==7
gen cweight7=.
replace cweight7=2000/1795 if cntry=="at"
replace cweight7=2000/1769 if cntry=="be"
replace cweight7=2000/1532 if cntry=="ch"
replace cweight7=2000/2148 if cntry=="cz"
replace cweight7=2000/3045 if cntry=="de"
replace cweight7=2000/1502 if cntry=="dk"
replace cweight7=2000/2051 if cntry=="ee"
replace cweight7=2000/1925 if cntry=="es"
replace cweight7=2000/2087 if cntry=="fi"
replace cweight7=2000/1917 if cntry=="fr"
replace cweight7=2000/2264 if cntry=="gb"
replace cweight7=2000/1698 if cntry=="hu"
replace cweight7=2000/2390 if cntry=="ie"
replace cweight7=2000/2562 if cntry=="il"
replace cweight7=2000/2250 if cntry=="lt"
replace cweight7=2000/1919 if cntry=="nl"
replace cweight7=2000/1615 if cntry=="pl"
replace cweight7=2000/1265 if cntry=="pt"
replace cweight7=2000/1791 if cntry=="se"
replace cweight7=2000/1224 if cntry=="si"
cap drop wgt7
gen wgt7=dweight*cweight7
replace cweight7=. if essround==8
replace wgt7=. if essround==8

*falyses with round 8 only:
cap drop cweight8
table cntry if essround==8
gen cweight8=.
replace cweight8=2000/2010 if cntry=="at"
replace cweight8=2000/1766 if cntry=="be"
replace cweight8=2000/1525 if cntry=="ch"
replace cweight8=2000/2269 if cntry=="cz"
replace cweight8=2000/2852 if cntry=="de"
replace cweight8=2000/2019 if cntry=="ee"
replace cweight8=2000/1958 if cntry=="es"
replace cweight8=2000/1925 if cntry=="fi"
replace cweight8=2000/2070 if cntry=="fr"
replace cweight8=2000/1959 if cntry=="gb"
replace cweight8=2000/1614 if cntry=="hu"
replace cweight8=2000/2757 if cntry=="ie"
replace cweight8=2000/2557 if cntry=="il"
replace cweight8=2000/880  if cntry=="is"
replace cweight8=2000/2626 if cntry=="it"
replace cweight8=2000/2122 if cntry=="lt"
replace cweight8=2000/1681 if cntry=="nl"
replace cweight8=2000/1694 if cntry=="pl"
replace cweight8=2000/1270 if cntry=="pt"
replace cweight8=2000/2430 if cntry=="ru"
replace cweight8=2000/1307 if cntry=="si"
cap drop wgt8
gen wgt8=dweight*cweight8
replace cweight8=. if essround==7
replace wgt8=. if essround==7

log close


log using "$log/codebackground_rev1", replace 


***********************CODE minority background variables**********************
*apply syntax from GESIS paper for derived ancestry variables using ESCEG
do "$do/1a TruncateLabelAncestryVars integration paper.do"

*simplify ancestry measure
*but how justify classification of East Asians with European/American (Western)?
cap drop anctry3g
recode anctryall (2/7=2)(8=1), gen(anctry3g) copyrest
lab var anctry3g "ancestry in three groups"
lab def anctry3g 0 "only autochthonous" /// 
	1 "European/North American/Australasian" /// 
	2 "ME, African, Asian, Carribbean, Latin American", replace
lab val anctry3g anctry3g
tab anctry3g
tab anctryall anctry3g

*differentiate more within European group
*but how justify classification of East Asians with European/American (Western)?
cap drop anctryeg
recode anctryall2 (1/2=1)(3/5=2)(6=1)(7/12=3), gen(anctryeg) copyrest
lab def anctryeg 0 "only autochthonous" /// 
	1 "West/North European, American, Australasian" /// 
	2 "South/East European" /// 
	3 "ME, African, Asian, Carribbean, Latin American"
lab var anctryeg "ancestry 4 groups (Europe diff)"
lab val anctryeg anctryeg
tab anctryeg
tab anctryall2 anctryeg


*construct variable measuring length of stay in few categories - year of interview minus year of immigration
gen lngthsty=inwyys-livecnta
tab lngthsty
sum lngthsty, detail
*quartiles of length of stay
xtile lngthstyc = lngthsty [pw=wgt], nq(4)
lab def lngthstyc 1 "<12 yrs" 2 "12-22 yrs" 3 "23-41 yrs" 4 ">41 yrs"
lab val lngthstyc lngthstyc
tab lngthstyc
tab cntry lngthstyc

*construct variable measuring age at immigration in few categories - year of immigration minus year of birth
gen agemgr=livecnta-yrbrn
tab agemgr
replace agemgr=0 if agemgr<0
sum agemgr, detail
*quartiles of length of stay
cap drop agemgrc
xtile agemgrc = agemgr [pw=wgt], nq(4)
cap lab drop agemgrc
lab def agemgrc 1 "<age 12" 2 "age 13-22" 3 "age 23-29" 4 ">age 29"
lab val agemgrc agemgrc
tab agemgrc

*code migration background of respondent by countries of birth of resp, father, mother
codebook brncntr facntr mocntr
tab1  brncntr facntr mocntr, m
cap lab drop migback
lab def migback 0 "3rd gen+" /// r and p native born 
	1 "one p born abroad, r not" /// 
	2 "2nd gen" /// both p born abroad, r not
	3 "neither p but r born abroad" /// 
	4 "one p and r born abroad" /// 
	5 "1st gen" /// r and both p born abroad
	
cap drop migback
gen migback=.
lab var migback "migration background, detailed"
replace migback=0 if (brncntr==1 & facntr==1 & mocntr==1)
replace migback=1 if brncntr==1 & ((facntr==2|facntr>2) & mocntr==1)|(facntr==1 & (mocntr==2|mocntr>2))
replace migback=2 if brncntr==1 & ((facntr==2|facntr>2) & mocntr==2)|(facntr==2 & (mocntr==2|mocntr>2))
replace migback=3 if (brncntr==2|brncntr>2) & facntr==1 & mocntr==1
replace migback=4 if (brncntr==2|brncntr>2) & ((facntr==2|facntr>2) & mocntr==1|facntr==1 & (mocntr==2|mocntr>2))
replace migback=5 if (brncntr==2|brncntr>2) & ((facntr==2|facntr>2) & (mocntr==2|mocntr>2))
replace migback=5 if brncntr==2 & facntr>2 & mocntr>2
lab val migback migback
tab migback, m

cap drop migback2
recode migback (1=2)(3=5)(4=5), gen(migback2)
lab var migback2 "migration background"
cap lab drop migback2
lab copy migback migback2
lab def migback2 0 "3rd gen+majority", modify
lab def migback2 2 "2nd gen", modify
lab def migback2 5 "1st gen", modify
lab val migback2 migback2
tab migback2

tab anctryall2 migback2, row nof
tab anctryall migback2, row nof
tab anctryeg migback2, row nof
tab anctry3g migback2, row nof


*include those who arrived until age 5 in 2nd generation (or 3rd if parents not born abroad)
cap drop genstat
gen genstat=migback2
replace genstat=2 if agemgr<6 & (migback==4|migback==5)
replace genstat=0 if agemgr<6 & migback==3
lab val genstat migback
tab migback genstat, m
tab migback genstat, col nof

codebook genstat
recode genstat (5=1 "1st gen")(2=2 "2nd gen")(0=3 "3rd gen/majority"), gen(gen)
codebook gen

*simplify further for analyses using ESCEG based on cob to avoid multicollinearity
*not needed any more since 
cap drop migback3
recode migback2 (0=2), copyrest gen(migback3)
lab var migback2 "migration background"
cap lab drop migback3
lab copy migback2 migback3
lab def migback3 2 "2nd gen", modify
lab def migback3 5 "1st gen", modify
lab val migback3 migback3
tab migback3


*apply syntax to derive ESCEG for country of birth and citizenship measures
do "$do/1b Derive ESCEG from cob and cit.do"

*check relationship between measures of origin based on ancestry vs. cob: 
*see C:\Users\schneise\Nextcloud\Integration Paper Frontiers\ancestrycobcheck.stmd 


***********************Prepare control and other variables**********************
*code missing data and dummies
recode gndr ctzcntr blgetmg fclcntr (7=.a)(8=.b)(9=.c)
recode anctry1_1 anctryaut atchctr eisced (44=.d)(55=.e)(77=.a)(88=.b)(99=.c)
recode edulvlb (4444=.d)(5555=.e)(7777=.a)(8888=.b)(9999=.c)
recode eisced (1/2=0 "low")(3/4=1 "medium")(5=2 "post")(6/7=3 "high"), gen(edu4)
recode blgetmg (2=0)
recode gndr (1=0)(2=1), gen(female)
lab var female "female"
recode anctryaut (77=.a)(88=.b)(99=.c)
rename agea age
lab var age "age"
recode age (999=.)

codebook rlgdnm
tab anctryall2 rlgdnm, r nof 
tab cntry rlgdnm, r nof

*It will be easier to integrate for those coming from the ethnic/cultural group that the 
*destination country belongs to. This is measured by a proximity indicator: 
tab anctryall2 cntry
cap drop proxim
gen proxim=0
lab var proxim "proximate ethnic/cultural group"
replace proxim=1 if (cntry=="at"|cntry=="be"|cntry=="ch"|cntry=="de"|cntry=="fr"|cntry=="gb"| /// 
	cntry=="ie"|cntry=="nl") & anctryall2==1
replace proxim=1 if (cntry=="dk"|cntry=="fi"|cntry=="is"|cntry=="se") & anctryall2==2 
replace proxim=1 if (cntry=="es"|cntry=="it"|cntry=="pt") & anctryall2==3
replace proxim=1 if (cntry=="si") & anctryall2==4
replace proxim=1 if (cntry=="cz"|cntry=="ee"|cntry=="hu"|cntry=="lt"|cntry=="pl"|cntry=="ru") /// 
	& anctryall2==5
tab proxim


cap log close
log using "$log/language", replace t 
********************************Code integration (dependent) variables**********************
***Socio-cultural integration 
*================================================================================
*language most often spoken at home none of the country languages lnghom1 lnghom2
*code language most spoken at home: national or other or both

*sometimes missing information on 1st language but not on 2nd
replace lnghom1=lnghom2 if /// 
	(lnghom1=="777"|lnghom1=="888"|lnghom1=="999"|lnghom1=="zxx") /// 
	& (lnghom2!="777" & lnghom2!="888" & lnghom2!="999" & lnghom2!="zxx" & lnghom2 != "000")
tab lnghom1 

cap drop lnghomn1 lnghomn2
gen lnghomn1=0
gen lnghomn2=0

reshape long lnghom@ lnghomn@, i(essround cntry idno)

replace lnghom=lower(lnghom)
replace lnghomn=. if lnghom=="zxx" | lnghom=="777" | lnghom=="888" | lnghom=="999"

*code as 1 if language is spoken in the country (including minority languages)
replace lnghomn=1 if (lnghom=="ger") & cntry=="at"
replace lnghomn=1 if (lnghom=="dut"|lnghom=="fre") & cntry=="be"
*In CH there are 17 respondents classified as speaking romance lnguage (roa). Should this be roh for Romansh?
*Romance lnguages are French, Spanish, Portuguese, Italian and Romanian!
*Unclear also whether German should be treated as a national language - decided yes.
replace lnghomn=1 if (lnghom=="gsw"|lnghom=="fre"|lnghom=="ita"|lnghom=="roh"|lnghom=="ger") & cntry=="ch"
replace lnghomn=1 if (lnghom=="cze") & cntry=="cz"
replace lnghomn=1 if (lnghom=="ger"|lnghom=="frs") & cntry=="de"
replace lnghomn=1 if (lnghom=="dan") & cntry=="dk"
replace lnghomn=1 if (lnghom=="est"|lnghom=="rus") & cntry=="ee"
replace lnghomn=1 if (lnghom=="spa"|lnghom=="cat"|lnghom=="baq"|lnghom=="oci"|lnghom=="ast"|lnghom=="arg"|lnghom=="glg") & cntry=="es"
replace lnghomn=1 if (lnghom=="fin") & cntry=="fi"
replace lnghomn=1 if (lnghom=="fre") & cntry=="fr"
replace lnghomn=1 if (lnghom=="eng"|lnghom=="wel"|lnghom=="gla") & cntry=="gb"
replace lnghomn=1 if (lnghom=="hun"|lnghom=="ger"|lnghom=="slo"|lnghom=="srp"|lnghom=="hrv"|lnghom=="rom"|lnghom=="rum") & cntry=="hu"
replace lnghomn=1 if (lnghom=="eng"|lnghom=="gle") & cntry=="ie"
*IL: hard to tell whether Russian should be regarded as a national language.
replace lnghomn=1 if (lnghom=="heb"|lnghom=="ara"|lnghom=="yid"|lnghom=="lad") & cntry=="il"
replace lnghomn=1 if (lnghom=="ice") & cntry=="is"
replace lnghomn=1 if (lnghom=="ita") & cntry=="it"
replace lnghomn=1 if (lnghom=="lit") & cntry=="lt"
replace lnghomn=1 if (lnghom=="dut"|lnghom=="frs") & cntry=="nl"
replace lnghomn=1 if (lnghom=="nor") & cntry=="no"
replace lnghomn=1 if (lnghom=="pol"|lnghom=="csb") & cntry=="pl"
replace lnghomn=1 if (lnghom=="por"|lnghom=="cpp"|lnghom=="mwl") & cntry=="pt"
replace lnghomn=1 if (lnghom=="rus"|lnghom=="ady") & cntry=="ru"
replace lnghomn=1 if (lnghom=="swe"|lnghom=="fin"|lnghom=="sm*") & cntry=="se"
replace lnghomn=1 if (lnghom=="slv") & cntry=="si"
lab var lnghomn "country language mentioned"
tab cntry lnghomn

reshape wide

replace lnghomn2=5 if lnghom2=="000" | lnghom2=="zxx" | lnghom2=="999" | /// 
	lnghom2=="777" |lnghom2=="888" |lnghom2=="no2" | lnghom2=="" | lnghom2==" "

cap lab drop lnghomn
cap lab def lnghomn 0 "foreign language" ///
	1 "country language" ///
	5 "no 2nd language"
lab val lnghomn1 lnghomn2 lnghomn

*Combine languages
cap drop lnghomx
gen lnghomx=.
replace lnghomx=2 if  lnghomn1==0 & (lnghomn2==0 | lnghomn2==5)
replace lnghomx=1 if (lnghomn1==0 &  lnghomn2==1)|(lnghomn1==1 & lnghomn2==0)
replace lnghomx=0 if  lnghomn1==1 & (lnghomn2==1 | lnghomn2==5)
lab var lnghomx "country language mentioned, combined"

cap lab drop lnghomx
cap lab def lnghomx 2 "no country language mentioned" ///
	1 "dual country/other language" /// 
	0 "only country language(s) mentioned" 
lab val lnghomx lnghomx

tab1 lnghomn1 lnghomn2 lnghomx
tab lnghomn1 lnghomx
tab lnghomn2 lnghomx
tab cntry lnghomx, row nof

cap lab drop lnghomx
cap lab def lnghomx 2 "no country language mentioned" ///
	1 "dual country/foreign language" /// 
	0 "only country language(s) mentioned" 
lab val lnghomx lnghomx

tab1 lnghomn1 lnghomn2 lnghomx
tab lnghomn1 lnghomx
tab lnghomn2 lnghomx
tab lnghomn1 lnghomn2
tab cntry lnghomx, row nof mis

*two-way tables
foreach v in anctryall2 anctryall anctryeg anctry3g migback2 {
tab `v' lnghomx, row nof V
}

cap drop oclng
recode lnghomx (1/2=0)(0=1), copyrest gen(oclng)
lab var oclng "only country language spoken"
tab cntry oclng

cap drop flng
recode lnghomx (1=0)(2=1), copyrest gen(flng)
lab var flng "only foreign language"
tab cntry flng

*whether country language is spoken
cap drop clng
recode lnghomx (0/1=1)(2=0), copyrest gen(clng)
lab var clng "country language spoken"
tab cntry clng

log close


*segregation, round 7 only
log using "$log/segregation", replace t

tab acetalv
*only countries with 10% or more minorities
tab acetalv if cfilt==0

tab anctryall acetalv if cfilt==0, row nof V
tab migback2 acetalv if cfilt==0, row nof V

cap drop somemin nomin 
recode acetalv (1=1)(2/3=0), gen(nomin) copyrest
lab var nomin "no minority group in living area"
tab nomin, m

recode acetalv (1/2=1)(3=0), gen(somemin) copyrest
lab var somemin "no or some minority group in living area"
tab somemin, m

*two-way tables
foreach v in anctryall2 anctryall anctryeg anctry3g migback2 {
tab `v' somemin, row nof V
tab `v' nomin, row nof V
}

log close


*social mixing with minorities
log using "$log/contact", replace t

tab1 dfegcf dfegcon
tab anctryall dfegcf, row nof V
tab migback2 dfegcf, row nof V
tab anctryall dfegcon, row nof V
tab migback2 dfegcon, row nof V

recode dfegcf (1/2=0)(3=1), gen(nmfriends) copyrest
lab var nmfriends "no close minority friends"
tab nmfriends, m

*two-way tables
foreach v in anctryall2 anctryall anctryeg anctry3g migback2 {
tab `v' nmfriends, row nof V
}

log close


***Structural/Economic integration
log using "$log/unemployed", replace t

**Unemployment
tab uempla uempli, m
cap drop uem
egen uem = anymatch(uempla uempli), values(1)
lab var uem "unemployed"
tab uem, m

cap drop nuem
recode uem (1=0)(0=1), gen(nuem) copyrest
lab var nuem "no unemployed"
tab nuem, m

tab anctryall uem, row nof V
tab migback2 uem, row nof V

*exclude inactive from analysis
cap drop active
tab1 edctn pdwrk dsbld rtrd cmsrv hswrk mnactic mainact
egen active =anymatch(pdwrk uempla uempli), values(1)
tab active, m

*for analyses without economically inactive:
cap drop cweighta
table cntry if active==1
gen cweighta=.
replace cweighta=2000/2334 if cntry=="at"
replace cweighta=2000/2016 if cntry=="be"
replace cweighta=2000/1956 if cntry=="ch"
replace cweighta=2000/2771 if cntry=="cz"
replace cweighta=2000/3598 if cntry=="de"
replace cweighta=2000/935  if cntry=="dk"
replace cweighta=2000/2511 if cntry=="ee"
replace cweighta=2000/2431 if cntry=="es"
replace cweighta=2000/2229 if cntry=="fi"
replace cweighta=2000/2164 if cntry=="fr"
replace cweighta=2000/2361 if cntry=="gb"
replace cweighta=2000/1899 if cntry=="hu"
replace cweighta=2000/2865 if cntry=="ie"
replace cweighta=2000/3138 if cntry=="il"
replace cweighta=2000/670  if cntry=="is"
replace cweighta=2000/1499 if cntry=="it"
replace cweighta=2000/2537 if cntry=="lt"
replace cweighta=2000/2051 if cntry=="nl"
replace cweighta=2000/1915 if cntry=="pl"
replace cweighta=2000/1379 if cntry=="pt"
replace cweighta=2000/1518 if cntry=="ru"
replace cweighta=2000/1083 if cntry=="se"
replace cweighta=2000/1380 if cntry=="si"

cap drop wgta
gen wgta=dweight*cweighta

*two-way tables
foreach v in anctryall2 anctryall anctryeg anctry3g migback2 {
tab `v' uem if active==1, row nof V
}

**Unemployed or Low-skilled work
/*Unemployed and lower working class: employment status unemployed OR /// 
	employment status employed and occupational status (ISCO 2009 3-d): 510-530; 600-700; 900-998 inclusive. 
	These are personal services, sales, agricultural work, elementary occupations.
Skilled industrial: employee and isco 700-899
intermediate: self-employed and isco 3, 4, 5, 6, 7, 8 or 9 (small enterpreneur); /// 
	OR employee and isco 30, 31, 400-499, 530-549, 
Salariat: manager and professional (isco 1 or 2; and technicians which are isco 20 or 21; 300-399 and employees).*/
cap drop nlowskill
codebook isco08
cap drop isco083d
gen isco083d=trunc(isco08/10)
recode isco083d (510/530=0)(600/700=0)(900/998=0)(nonm=1), gen(nlowskill) copyrest 
/*lowest status group as in chapter by Anthony Heath and Wouter Zwysen in OECD publication
"Catching Up? Country studies of Intergenerational Mobility and children of Immigrants." */ 
replace nlowskill=1 if emplrel==2|emplrel==3 /*exclude self-employed and those working for family business*/
replace nlowskill=0 if uempla==1|uempli==1
lab var nlowskill "not unemployed or low-skilled occupations"
tab nlowskill
tab nlowskill if active==1
tab nlowskill if active!=1 

*two-way tables
foreach v in anctryall2 migback2 {
tab `v' nlowskill if active==1, row nof V
}

log close 


log using "$log/involved", replace t
**involved in work, education, or community service
cap drop inv
egen inv =anymatch(pdwrk cmsrv edctn), values(1)
lab var inv "involved in work, edu, service"
tab inv, m

*two-way tables
foreach v in anctryall2 anctryall anctryeg anctry3g migback2 {
tab `v' inv if age<65, row nof V
}

*for analyses without those in retirement age:
cap drop cweightr
table cntry if age<65
gen cweightr=.
replace cweightr=2000/2905 if cntry=="at"
replace cweightr=2000/2814 if cntry=="be"
replace cweightr=2000/2381 if cntry=="ch"
replace cweightr=2000/3593 if cntry=="cz"
replace cweightr=2000/4534 if cntry=="de"
replace cweightr=2000/1160 if cntry=="dk"
replace cweightr=2000/3025 if cntry=="ee"
replace cweightr=2000/3027 if cntry=="es"
replace cweightr=2000/2920 if cntry=="fi"
replace cweightr=2000/2913 if cntry=="fr"
replace cweightr=2000/2953 if cntry=="gb"
replace cweightr=2000/2443 if cntry=="hu"
replace cweightr=2000/3860 if cntry=="ie"
replace cweightr=2000/3847 if cntry=="il"
replace cweightr=2000/690  if cntry=="is"
replace cweightr=2000/2004 if cntry=="it"
replace cweightr=2000/3199 if cntry=="lt"
replace cweightr=2000/2632 if cntry=="nl"
replace cweightr=2000/2634 if cntry=="pl"
replace cweightr=2000/1738 if cntry=="pt"
replace cweightr=2000/1937 if cntry=="ru"
replace cweightr=2000/1300 if cntry=="se"
replace cweightr=2000/1950 if cntry=="si"

cap drop wgtr
gen wgtr=dweight*cweightr

log close


log using "$log/benefits", replace t
**Benefits not main source of income
tab hincsrca, m
recode hincsrca (5/6=0)(nonm=1), copyrest gen(nben)
lab var nben "benefits not main source of income"
tab nben, m

*two-way tables
foreach v in anctryall2 anctryall anctryeg anctry3g migback2 {
tab `v' nben, row nof V
}

log close


log using "$log/income", replace t
**(Low) income
tab hinctnta, m
center hinctnta, s gen(income)

/*construct dummy for income missing - cannot be used when predicting income
gen incm=0
replace incm=1 if hinctnta>=.
tab incm hinctnta, m*/

cap drop nlowinc 
tab hinctnta, m
sum hinctnta, detail
recode hinctnta (1/2=0)(3/10=1), gen(nlowinc) copyrest /// slightly higher correlations when only coding non-missing to 0

lab var nlowinc "low income"
tab nlowinc, m

*two-way tables
foreach v in anctryall2 anctryall anctryeg anctry3g migback2 {
tab `v' nlowinc, row nof V
tab `v', sum(hinctnta)
}

*for analyses without those not reporting income:
cap drop cweighti
table cntry if hinctnta<.
gen cweighti=.
replace cweighti=2000/2861 if cntry=="at"
replace cweighti=2000/3298 if cntry=="be"
replace cweighti=2000/2549 if cntry=="ch"
replace cweighti=2000/3279 if cntry=="cz"
replace cweighti=2000/5252 if cntry=="de"
replace cweighti=2000/1327 if cntry=="dk"
replace cweighti=2000/1961 if cntry=="ee"
replace cweighti=2000/3031 if cntry=="es"
replace cweighti=2000/3766 if cntry=="fi"
replace cweighti=2000/3683 if cntry=="fr"
replace cweighti=2000/3541 if cntry=="gb"
replace cweighti=2000/2234 if cntry=="hu"
replace cweighti=2000/3972 if cntry=="ie"
replace cweighti=2000/3834 if cntry=="il"
replace cweighti=2000/818  if cntry=="is"
replace cweighti=2000/1504 if cntry=="it"
replace cweighti=2000/3613 if cntry=="lt"
replace cweighti=2000/3215 if cntry=="nl"
replace cweighti=2000/2479 if cntry=="pl"
replace cweighti=2000/2203 if cntry=="pt"
replace cweighti=2000/1883 if cntry=="ru"
replace cweighti=2000/1643 if cntry=="se"
replace cweighti=2000/2110 if cntry=="si"

cap drop wgti
gen wgti=dweight*cweighti

log close


log using "$log/educmobility", replace t
**Respondent educationally mobile upwards
tab edulvlb 
gen edr=trunc(edulvlb/100)
tab edr

tab edulvlfb
gen edf=trunc(edulvlfb/100)
tab edf
replace edf=. if edf==55

tab edulvlmb
gen edm=trunc(edulvlmb/100)
tab edm
replace edm=. if edm==55

cap drop edmob
gen edmob=edr-edf
replace edmob=edr-edm if edmob==.
tab edmob, m

cap drop edmobm
gen edmobm=edr-edm
replace edmobm=edr-edf if edmobm==.
tab edmobm, m

lab var edmob "respondent minus father education"
lab var edmobm "respondent minus mother education"

*two-way tables
foreach v in anctryall2 anctryall anctryeg anctry3g migback2 {
tab `v', sum(edmob)
tab `v', sum(edmobm)
}

log close


***Political integration

log using "$log/citizenship", replace t
*Citizenship
tab ctzcntr
recode ctzcntr (1=1)(2=0), gen(cit)
lab def cit 0 "No" 1 "Yes", replace 
lab var cit "citizen"
tab cit, m

*two-way tables
foreach v in anctryall2 anctryall anctryeg anctry3g migback2 {
tab `v' cit, row nof V
}

log close


log using "$log/voting", replace t
*electoral participation vote
tab vote
tab vote cit, m
recode vote (2=0)(1=1)(3=.), gen(voteyn) copyrest
lab var voteyn "voted in last national election"
tab voteyn, m
tab voteyn cit, m
replace voteyn=. if cit==0
tab voteyn cit, m

*two-way tables
foreach v in anctryall2 anctryall anctryeg anctry3g migback2 {
tab `v' voteyn, row nof V
}

*for analyses without those not eligible to vote:
cap drop cweightv
table cntry if vote!=3
gen cweightv=.
replace cweightv=2000/3574 if cntry=="at"
replace cweightv=2000/3096 if cntry=="be"
replace cweightv=2000/2404 if cntry=="ch"
replace cweightv=2000/4131 if cntry=="cz"
replace cweightv=2000/5308 if cntry=="de"
replace cweightv=2000/1358 if cntry=="dk"
replace cweightv=2000/3422 if cntry=="ee"
replace cweightv=2000/3442 if cntry=="es"
replace cweightv=2000/3725 if cntry=="fi"
replace cweightv=2000/3526 if cntry=="fr"
replace cweightv=2000/3996 if cntry=="gb"
replace cweightv=2000/3125 if cntry=="hu"
replace cweightv=2000/4771 if cntry=="ie"
replace cweightv=2000/4926 if cntry=="il"
replace cweightv=2000/836  if cntry=="is"
replace cweightv=2000/2365 if cntry=="it"
replace cweightv=2000/4041 if cntry=="lt"
replace cweightv=2000/3357 if cntry=="nl"
replace cweightv=2000/3062 if cntry=="pl"
replace cweightv=2000/2401 if cntry=="pt"
replace cweightv=2000/2318 if cntry=="ru"
replace cweightv=2000/1677 if cntry=="se"
replace cweightv=2000/2410 if cntry=="si"

cap drop wgtv
gen wgtv=dweight*cweightv

log close


log using "$log/participation", replace t
*other participation contplt wrkprty wrkorg badge sgnptit pbldmn bctprd pstplonl 
codebook contplt wrkprty wrkorg badge sgnptit pbldmn bctpr pstplonl
foreach v in contplt wrkprty wrkorg badge sgnptit pbldmn bctprd pstplonl {
	tab `v' essround
}
*pstplonl only in ESS round 8
egen part =anymatch(wrkprty wrkorg badge sgnptit pbldmn bctprd pstplonl), values(1)
lab var part "non-voting political/civic participation if any"
tab part, m

cap drop parts
alpha contplt wrkprty wrkorg badge sgnptit pbldmn bctprd pstplonl, gen(parts) std
lab var parts "non-voting political/civic participation std sum score"
sum parts
replace parts=parts*-1

cap drop partf
factor contplt wrkprty wrkorg badge sgnptit pbldmn bctprd [aw=wgt], mineigen(1)
predict partf
replace partf=partf*-1
lab var partf "non-voting political/civic participation factor score"

*two-way tables
foreach v in anctryall2 anctryall anctryeg anctry3g migback2 {
tab `v' part, row nof V
tab `v', sum(parts)
tab `v', sum(partf)
}

log close


log using "$log/belonging", replace t
***Identificational integration
*attached to country: atchctr (round 8 only) and/or fclcntr (round 7 only)
*can they be analysed together?
*initial distributions:
tab1 fclcntr atchctr, m
cap drop fclcntrr
gen fclcntrr = 5-fclcntr
tab fclcntrr, m
sum fclcntrr atchctr

*histogram atchctr, discrete percent
*histogram fclcntrr, discrete percent

*1) Try to make variables comparable by dichotomisation:
cap drop feelcl
recode fclcntr (1/2=1 "close")(3/4=0 "not close"), copyrest gen(feelcl)
tab feelcl, m

*cap drop atch
recode atchctr (6/10=1 "attached")(0/5=0 "not attached"), copyrest gen(atch)
tab atch, m
*this does not work well at all because fclcntr does not have a middle category
*whereas atchctr does, and it's picked by 3.7% of respondents.

*2) Try to make variables comparable by standardisation:
*attachment to country
cap drop atchctrs
center atchctr, s gen(atchctrs)
tab1 atchctr atchctrs

*feel close to country
cap drop fclctrs
center fclcntrr, s gen(fclctrs)

sum  fclctrs atchctrs

*Generate one variable for both original variables as new dependent variable:
gen atchstd=fclctrs
replace atchstd=atchctrs if essround==8
sum atchstd  

*3) Try to make variables comparable by re-scaling feelcl and atchctr to 0-100 (POMP-score):
cap drop atchpomp
gen atchpomp=100*(fclcntrr-1)/(4-1)
tab atchpomp, m
replace atchpomp=10*atchctr if essround==8
tab atchpomp, m
*histogram atchpomp if essround==7, discrete start(0) percent xtitle(atchsc ESS 7)
sum atchpomp if essround==7 
sum atchpomp if essround==8

*4) Percentile scores:
cap drop fclpct atchpct
xtile fclpct=fclcntrr, nq(100)
xtile atchpct=atchctr, nq(100)
tab1 fclpct atchpct
tab fclpct fclcntrr
tab atchpct atchctr
gen atchpctl=fclpct
replace atchpctl=atchpct if essround==8
tab atchpctl
sum fclpct atchpct, detail
sum fclpct atchpct

*two-way tables
foreach v in anctryall2 anctryall anctryeg anctry3g migback2 {
tab `v', sum(atchpct)	
tab `v', sum(atchpomp)
tab `v', sum(atchstd)
tab `v', sum(fclctrs)
tab `v', sum(atchctrs)
}

log close


log using "$log/homophobia", replace t
*other participation contplt wrkprty wrkorg badge sgnptit pbldmn bctprd pstplonl 
tab mnrgtjb essround
tab freehms essround
tab hmsfmlsh essround
tab hmsacld essround
*only freehms available in both rounds 7 and 8, others in 8 only
*turn around scale so that high values mean homophobic
cap drop hmsfmlshr
gen hmsfmlshr= 6-hmsfmlsh
tab hmsfmlshr

alpha mnrgtjb freehms hmsfmlshr hmsacld
alpha freehms hmsfmlshr hmsacld, gen(homophs) std
lab var homophs "homophobia summative score"
*drop mnrgtjbr since it rather decreases scale reliability - measures gender euqality, other 3 homophobia

factor freehms hmsfmlshr hmsacld [aw=wgt8]
predict homophf
lab var homophf "homophobia factor score"

cap drop freehmsr
gen freehmsr= 6-freehms
tab freehmsr

center freehmsr [pw=wgt], s gen(freehmsrs) 

*two-way tables
foreach v in anctryall2 migback2 {
tab `v', sum(homophs)
tab `v', sum(homophf)
tab `v', sum(freehmsr)
}

log close


log using "$log/genderroles", replace t
*traditional gender role values: mnrgtjb (round 8 only) 

center mnrgtjb [pw=wgt8], s gen(mnrgtjbs) 

*two-way tables
foreach v in anctryall2 anctryall anctryeg anctry3g migback2 {
tab `v', sum(mnrgtjbs)
}

*Analyses for Western European countries only
tab cntry
cap drop dcg
gen dcg=.
lab var dcg "destination country group in line with ESCEG"
replace dcg=1 if cntry=="at" | cntry=="be" | cntry=="fr" | cntry=="de" | cntry=="ie" | /// 
	cntry=="nl" | cntry=="ch" | cntry=="gb"
replace dcg=2 if cntry=="dk" | cntry=="fi" | cntry=="is" | cntry=="se"
replace dcg=3 if cntry=="pt" | cntry=="es" | cntry=="it"
replace dcg=4 if cntry=="cz" | cntry=="ee" | cntry=="hu" | cntry=="lt" | cntry=="pl" | /// 
	cntry=="ru" | cntry=="si"
cap lab drop dcg
lab def dcg 1 "Western Europe" 2 "Northern Europe" 3 "Southern Europe" /// 
	4 "East and South-East Europe"
lab val dcg dcg
tab dcg

tab anctryall2 dcg

drop if dcg!=1

saveold "$data/Analysis datasets/ESS7e028e01reducedcoded_rev1.dta", replace

log close

exit
