# Supplementary material for: Dimensions of Migrant Integration in Western Europe
Source: Front Sociol. 2021 Apr 29;6:510987. doi: 10.3389/fsoc.2021.510987 (PMC8116888; doi:10.3389/fsoc.2021.510987)
Supplement: Supplementary file 2 [file DataSheet2.zip › 1a TruncateLabelAncestryVars integration paper.do]

*ESS round 7 immigration module, ESS round 8 core questionnaire
*Data coding for ancestry and country of birth items
*3 Reduce code frame to lower number of digits and label values, simplify variables
*Ancestry variables: anctry1 and anctry2
*Date: 24/06/2015
*Silke Schneider, silke.schneider@gesis.org

*version 14
*cap log close
*clear
*set more off
*set matsize 800

*global log "/Users/silke/Documents/Jottacloud/Forschung/Papers/Ethnicity paper mit Anthony/Data analysis and results/"
*global do "/Users/silke/Documents/Jottacloud/Forschung/Papers/Ethnicity paper mit Anthony/Data analyses and results/"
*global data "/Users/silke/Documents/Data&Documentation_H/CONFIDENTIAL ESS r 7 prelim data and materials"
*global excel "/Users/silke/Documents/Jottacloud/Forschung/Papers/Ethnicity paper mit Anthony/Data analyses and results/"

*global log "D:\Dropbox\Ancestry work Anthony Silke\Data analysis and results"
*global do "D:\Dropbox\Ancestry work Anthony Silke\Data analysis and results"
*global data "H:\Eigene Dateien\Data&Documentation\"
*global excel "D:\Dropbox\Ancestry work Anthony Silke\Data analysis and results"


*cap log close
*log using "$log/codingancestries", replace

*treat missing on anctry2 as "no second ancestry"
tab anctry2
replace anctry2=555555 if anctry2>444443
tab anctry2

*sometimes first ancestry missing but second ancestry given, so move second to first and code "no second"
replace anctry1=anctry2 if anctry1>100000 & anctry2<100000

*In some countries 1st and 2nd ancestry could be the same, thus code 2nd to ///
*"no 2nd" if this happened
*possibly "other" could also be the same "other"?
*exclude CH from this operation since all CH sub-national codes aggregated /// 
*	so we cannot tell whether these are the same or different ones ///
* 	(199 cases indicating "Swiss nfs" seemingly twice)
replace anctry2 = 555555 if anctry1 == anctry2 & cntry!="CH" & anctry1 !=444444
replace anctry2 = 555555 if anctry1 == anctry2 & anctry2 > 11102 & cntry=="CH" & anctry1 !=444444
* strictly speaking codes ending 8 or 9 should also be excluded from this procedure

*mentions two ancestries or only one, corrected
cap drop ancnc
gen ancnc=.
lab var ancnc "number of ancestries mentioned, corrected"
lab val ancnc ancn
replace ancnc=2 if anctry2<555555 
replace ancnc=1 if anctry2>444444 
tab cntry ancnc, mis row nof

*truncate to 1 digit (broad group)
cap drop anctry1_1 anctry2_1
gen anctry1_1=int(anctry1/10000)
gen anctry2_1=int(anctry2/10000)
lab var anctry1_1 "broad group first ancestry"
lab var anctry2_1 "broad group second ancestry"
cap lab drop anctry_1
lab def anctry 1 "European" ///
2 "MENA and Central Asian" ///
3 "Sub-Saharan African" ///
4 "South and South-East Asian" ///
5 "East Asian" ///
6 "Latin American" ///
7 "Caribbean" ///
8 "North American and Australasian" /// 
44 "other ancestry, not post-coded" /// 
55 "no second ancestry" /// 
77 "refusal" /// 
88 "don't know" /// 
99 "no answer" /// 
10 "European nfs" ///
11 "West European" /// 
12 "North European (Nordic)" /// 
13 "South European" /// 
14 "South-East European" /// 
15 "East European" /// 
20 "MENA and Central Asian nfs" ///
21 "Arab" /// 
22 "Jewish" /// 
23 "Turkish" /// 
24 "Iranian and Central Asian" /// 
25 "Other MENA" /// 
30 "Sub-Saharan African nfs" /// 
31 "West and Central African" /// 
32 "Africa's Horn" /// 
33 "East and South African" /// 
40 "South and SE Asian nfs" /// 
41 "South Asian" /// 
42 "Mainland and Buddhist SE Asian" /// 
43 "Maritime and Muslim SE Asian" /// 
50 "East Asian nfs" /// 
51 "Chinese Asian" /// 
52 "North-East Asian" /// 
60 "Latin American nfs" ///  
61 "South American" /// 
62 "Central American" /// 
70 "Caribbean nfs" /// 
71 "English-speaking Caribbean" /// 
72 "French or Dutch-speaking Caribbean" /// 
80 "North American, Australasian nfs" /// 
81 "North American" /// 
82 "Australasian" /// 
555 "no second ancestry" /// 
444 "other ancestry, not post-coded" /// 
777 "refusal" /// 
888 "don't know" /// 
999 "no answer" /// 
1000 "European nfs" /// 
1100 "West European nfs" /// 
1101 "Austrian" /// 
1102 "Belgian" /// 
1103 "British" /// 
1104 "Dutch" /// 
1105 "French" /// 
1106 "Frisian" /// 
1107 "German" /// 
1108 "Irish" /// 
1109 "Luxembourgish" /// 
1110 "Swiss" /// 
1111 "Yeniche" /// 
1199 "West European nec" /// 
1200 "North European (Nordic) nfs" /// 
1201 "Danish" /// 
1202 "Finnish" /// 
1203 "Icelandic" /// 
1204 "Norwegian" /// 
1205 "Sami" /// 
1206 "Swedish" /// 
1299 "North European nec" /// 
1300 "South European nfs" /// 
1301 "Basque" /// 
1302 "Greek Cypriot" /// 
1303 "Greek" /// 
1304 "Italian" /// 
1305 "Maltese" /// 
1306 "Portuguese" /// 
1307 "Spanish" /// 
1399 "South European nec " /// 
1400 "South-East European nfs" /// 
1401 "Albanian" /// 
1402 "Bosniak" /// 
1403 "Bulgarian" /// 
1404 "Croatian" /// 
1405 "Kosovar" /// 
1406 "Macedonian" /// 
1407 "Moldovan" /// 
1408 "Montenegrin" /// 
1409 "Romanian" /// 
1410 "Roma/Gypsy/Sinti" /// 
1411 "Serbian" /// 
1412 "Slovene" /// 
1413 "Vlach" /// 
1499 "South-East European nec" /// 
1500 "East European nfs" /// 
1501 "Belarusian" /// 
1502 "Czech" /// 
1503 "Estonian" /// 
1504 "Hungarian" /// 
1505 "Latvian" /// 
1506 "Lithuanian" /// 
1508 "Moravian" /// 
1509 "Polish" /// 
1510 "Ruthenian" /// 
1511 "Russian" /// 
1512 "Silesian" /// 
1513 "Slovak" /// 
1514 "Ukrainian" /// 
1515 "Sorbian/Wendish" /// 
1599 "East European nec " /// 
2000 "MENA and Central Asian nfs" /// 
2100 "Arab nfs" /// 
2101 "Algerian" /// 
2102 "Arab Israeli" /// 
2103 "Bahraini" /// 
2104 "Bedouin" /// 
2105 "Egyptian" /// 
2106 "Emirati" /// 
2107 "Iraqi" /// 
2108 "Jordanian" /// 
2109 "Kuwaiti" /// 
2110 "Lebanese" /// 
2111 "Libyan" /// 
2112 "Mauritanian" /// 
2113 "Moroccan" /// 
2114 "Omani" /// 
2115 "Palestinian" /// 
2116 "Qatari" /// 
2117 "Sahrawi/Sahraoui" /// 
2118 "Saudi Arabian" /// 
2119 "Syrian" /// 
2120 "Tunisian" /// 
2121 "Yemeni" /// 
2122 "Muslim" /// 
2199 "Arab nec" /// 
2200 "Jewish nfs" /// 
2201 "Jewish Israeli" /// 
2299 "Jewish nec" /// 
2300 "Turkish" /// 
2400 "Iranian and Central Asian nfs" /// 
2401 "Afghan" /// 
2402 "Azeri" /// 
2403 "Hazara" /// 
2404 "Iranian" /// 
2405 "Kazakh" /// 
2406 "Kyrgyz" /// 
2407 "Pathan" /// 
2408 "Tajik" /// 
2409 "Tatar" /// 
2410 "Turkmen" /// 
2411 "Uighur" /// 
2412 "Uzbek" /// 
2499 "Iranian and Central Asian nec" /// 
2500 "Other MENA nfs" /// 
2501 "Armenian" /// 
2502 "Assyrian/Chaldean" /// 
2503 "Berber" /// 
2504 "Coptic" /// 
2505 "Druze" /// 
2506 "Georgian" /// 
2507 "Israeli" /// 
2508 "Kurdish" /// 
2509 "Mandaean" /// 
2599 "Other MENA nec" /// 
3000 "Sub-Saharan African nfs" /// 
3100 "West and Central African nfs" /// 
3101 "Akan" /// 
3102 "Angolan" /// 
3103 "Beninese" /// 
3104 "Bissau-Guinean" /// 
3105 "Burkinabe" /// 
3106 "Burundian" /// 
3107 "Cabo Verdean" /// 
3108 "Cameroonian" /// 
3109 "Central African" /// 
3110 "Chadian" /// 
3111 "Congolese" /// 
3112 "Ghanaian" /// 
3113 "Guinean" /// 
3114 "Ivorian " /// 
3115 "Liberian" /// 
3116 "Malian" /// 
3117 "Nigerian" /// 
3118 "Rwandan" /// 
3119 "Senegalese" /// 
3120 "Sierra Leonean" /// 
3121 "Yoruban" /// 
3199 "West and Central African nec" /// 
3200 "Africa’s Horn nfs" /// 
3201 "Afar" /// 
3202 "Amhara" /// 
3203 "Djiboutian" /// 
3204 "Eritrean" /// 
3205 "Ethiopian" /// 
3206 "Fur" /// 
3207 "Nubian" /// 
3208 "Oromo" /// 
3209 "Somali" /// 
3210 "Sudanese" /// 
3211 "Tigre" /// 
3212 "Tigray-Tigrinya" /// 
3299 "Africa’s Horn nec" /// 
3300 "East and South African nfs" /// 
3301 "Comoran" /// 
3302 "Dinka" /// 
3303 "Kenyan" /// 
3304 "Malawian" /// 
3305 "Masai" /// 
3306 "Motswana" /// 
3307 "Mozambican" /// 
3308 "Nuer" /// 
3309 "Seychellois" /// 
3310 "South African" /// 
3311 "Tanzanian" /// 
3312 "Ugandan" /// 
3313 "Zambian" /// 
3314 "Zimbabwean" /// 
3315 "Zulu" /// 
3399 "East and South African nec" /// 
4000 "South and SE Asian nfs" /// 
4100 "South Asian nfs" /// 
4101 "Bangladeshi" /// 
4102 "Bhutanese" /// 
4103 "Indian" /// 
4104 "Kashmiri" /// 
4105 "Maldivian" /// 
4106 "Mauritian" /// 
4107 "Nepalese" /// 
4108 "Pakistani" /// 
4109 "Pakistani" /// 
4109 "Parsi" /// 
4110 "Rohingya" /// 
4111 "Sri Lankan" /// 
4112 "Tamil" /// 
4199 "South Asian nec" /// 
4200 "Mainland and Buddhist SE Asian nfs" /// 
4201 "Balinese" /// 
4202 "Burmese" /// 
4203 "Hmong" /// 
4204 "Karen" /// 
4205 "Khmer" /// 
4206 "Lao" /// 
4207 "Mon" /// 
4208 "Thai" /// 
4209 "Vietnamese" /// 
4299 "Mainland and Buddhist SE Asian nec" /// 
4300 "Maritime and Muslim SE Asian nfs" /// 
4301 "Bruneian" /// 
4302 "Indonesian" /// 
4303 "Malay" /// 
4304 "Timorese" /// 
4399 "Maritime and Muslim South-East Asian nec" /// 
5000 "East Asian nfs" /// 
5100 "Chinese Asian nfs" /// 
5101 "Chinese" /// 
5102 "Singaporean" /// 
5103 "Taiwanese" /// 
5199 "Chinese Asian nec" /// 
5200 "North-East Asian nfs" /// 
5201 "Japanese" /// 
5202 "Korean" /// 
5203 "Mongolian" /// 
5204 "Tibetan" /// 
5299 "North-East Asian nec" /// 
6000 "Latin American nfs" /// 
6001 "Amerindian (indigenous SC American nec)" /// 
6100 "South American nfs" /// 
6102 "Argentinian" /// 
6103 "Aymara" /// 
6104 "Bolivian" /// 
6105 "Brazilian" /// 
6106 "Chilean" /// 
6107 "Colombian" /// 
6108 "Ecuadorian" /// 
6109 "Paraguayan" /// 
6110 "Peruvian" /// 
6111 "Quechuan" /// 
6112 "Uruguayan" /// 
6113 "Venezuelan" /// 
6199 "South American nec" /// 
6200 "Central American nfs" /// 
6201 "Costa Rican" /// 
6202 "Cuban" /// 
6203 "Dominican (Dominican Republic)" /// 
6204 "Filipino" /// 
6205 "Guatemalan" /// 
6206 "Honduran" /// 
6207 "Mayan" /// 
6208 "Mexican" /// 
6209 "Nicaraguan" /// 
6210 "Panamanian" /// 
6211 "Puerto Rican" /// 
6212 "Salvadorean" /// 
6299 "Central American nec" /// 
7000 "Caribbean nfs" /// 
7100 "English-speaking Caribbean" /// 
7101 "Anguillan" /// 
7102 "Antiguan" /// 
7103 "Bahamian" /// 
7104 "Barbadian" /// 
7105 "Barbudan" /// 
7106 "Dominican (Dominica)" /// 
7107 "Guyanese" /// 
7108 "Jamaican" /// 
7109 "Trinidadian" /// 
7199 "English-speaking Caribbean nec" /// 
7200 "French or Dutch-speaking Caribbean nfs" /// 
7201 "Antillais" /// 
7202 "Aruban" /// 
7203 "Curacaoan" /// 
7204 "Haitian" /// 
7205 "Surinamese" /// 
7299 "French or Dutch-speaking Caribbean nec" /// 
8000 "North American and Australasian nfs" /// 
8100 "North American nfs" /// 
8101 "American" /// 
8102 "Bermudan" /// 
8103 "Canadian" /// 
8104 "Native North American Indian" /// 
8199 "North American nec" /// 
8200 "Australasian nfs" /// 
8201 "Australian" /// 
8202 "Fijian/iTaukei" /// 
8203 "Maori" /// 
8204 "New Zealander" /// 
8205 "Papua New Guinean" /// 
8206 "Samoan" /// 
8207 "Tahitian" /// 
8208 "Tongan" /// 
8299 "Australasian nec" ///
44444 "other ancestry, not post-coded" /// 
77777 "refusal" /// 
88888 "don't know" /// 
99999 "no answer"
lab val anctry1_1 anctry2_1 anctry

lab var anctry1 "1st ancestry, ESCEG"
lab var anctry2 "2nd ancestry, ESCEG"

tab1 anctry1_1 anctry2_1

preserve
reshape long anctry@_1, i(essround cntry idno)
recode anctry_1 (55=.a)
tab anctry_1
restore


*truncate to 2 digit (narrow group)
cap drop anctry1_2 anctry2_2
gen anctry1_2=int(anctry1/1000)
gen anctry2_2=int(anctry2/1000)
lab var anctry1_2 "narrow group first ancestry"
lab var anctry2_2 "narrow group second ancestry"
lab val anctry1_2 anctry2_2 anctry

tab1 anctry1_2 anctry2_2

preserve
reshape long anctry@_2, i(essround cntry idno)
recode anctry_2 (555=.a)
tab anctry_2
restore

*truncate to 4 digit (national group)
cap drop anctry1_4 anctry2_4
gen anctry1_4=int(anctry1/10)
gen anctry2_4=int(anctry2/10)
lab var anctry1_4 "national group first ancestry"
lab var anctry2_4 "national group second ancestry"
cap lab drop anctry_4
lab val anctry1_4 anctry2_4 anctry

tab1 anctry1_4 anctry2_4


******************************************************************************
*code simplified variables from international code frame (that one contains ///
*post-coded "other ancestry")

******************************************************************************
replace cntry=lower(cntry)

* 2digit for European, 1digit for other groups
cap drop anctry1_12
gen anctry1_12=.
replace anctry1_12=anctry1_2 if anctry1_1<2
replace anctry1_12=anctry1_1 if anctry1_1>=2

cap drop anctry2_12
gen anctry2_12=.
replace anctry2_12=anctry2_2 if anctry2_1<2
replace anctry2_12=anctry2_1 if anctry2_1>=2

lab val anctry1_12 anctry
lab val anctry2_12 anctry

lab var anctry1_12 "broad/narrow group first ancestry"
lab var anctry2_12 "broad/narrow group second ancestry"

tab1 anctry1_12 anctry2_12

* national ancestry mentioned, dual or not 
cap drop nat1
gen nat1=.
replace nat1=0 if anctry1<777777

cap drop nat2
gen nat2=.
replace nat2=0 if anctry2<555555
replace nat2=5 if anctry2==555555

cap lab drop nat
cap lab def nat 0 "no" ///
1 "yes" ///
5 "no 2nd ancestry"
lab val nat1 nat2 nat

*respondents mentioning national ancestry in each country set to 1
reshape long anctry@ nat@ anctry@_4, i(essround cntry idno)
replace nat=1 if cntry=="at" & anctry==11010
replace nat=1 if cntry=="be" & anctry==11020
replace nat=1 if cntry=="ch" & anctry==11100
replace nat=1 if cntry=="cz" & anctry==15020
replace nat=1 if cntry=="de" & anctry==11070
replace nat=1 if cntry=="dk" & anctry==12010
replace nat=1 if cntry=="ee" & anctry==15030
replace nat=1 if cntry=="es" & anctry==13070
replace nat=1 if cntry=="fi" & anctry==12020 /*Finnish nfs currently miscoded*/
replace nat=1 if cntry=="fr" & anctry==11050
replace nat=1 if cntry=="gb" & anctry==11030
replace nat=1 if cntry=="hu" & anctry==15040
replace nat=1 if cntry=="ie" & anctry==11080
replace nat=1 if cntry=="il" & (anctry==25070 | anctry_4==	2200)  
/*Jewish considered national ancestry, too*/
replace nat=1 if cntry=="it" & anctry==13040
replace nat=1 if cntry=="lt" & anctry==15060
replace nat=1 if cntry=="nl" & anctry==11040
replace nat=1 if cntry=="no" & anctry==12040
replace nat=1 if cntry=="pl" & anctry==15090
replace nat=1 if cntry=="pt" & anctry==13060
replace nat=1 if cntry=="se" & anctry==12060
replace nat=1 if cntry=="si" & anctry==14120
replace nat=5 if anctry==555555
reshape wide

lab var nat1 "national ancestry mentioned (1st anc)"
lab var nat2 "national ancestry mentioned (2nd anc)"

cap drop natx
gen natx=.
replace natx=0 if  nat1==0 & (nat2==0| nat2==5)
replace natx=1 if (nat1==0 &  nat2==1)|(nat1==1 & nat2==0)
replace natx=2 if  nat1==1 & (nat2==1| nat2==5)
lab var natx "national ancestry mentioned, combined"

tab nat1 nat2

cap lab def natx 0 "no" ///
1 "yes and other" /// 
2 "yes only"
lab val natx natx

tab1 nat1 nat2 natx
tab nat1 natx
tab nat2 natx
tab cntry natx, row nof

***************************************************************************
*sub-national/minority ancestry mentioned, dual or not 
cap drop sub1
gen sub1=.
replace sub1=0 if anctry1<100000

cap drop sub2
gen sub2=.
replace sub2=0 if anctry2<100000
replace sub2=5 if anctry2==555555

cap lab drop sub
lab def sub 0 "no" ///
1 "yes" ///
5 "no 2nd ancestry"
lab val sub1 sub2 sub

*respondents with sub-national ancestry in each country set to 1
*in some cases impossible to tell whether established or not from ancestry alone
*because both in parallel e.g. Danish in Germany, Finnish in Sweden, Slovaks in Czech Rep...

***for GB, LT, PT, SI no minority groups defined apart from sub-national ones!
reshape long anctry@ anctry@_2 anctry@_4 sub@, i(essround cntry idno)

*Roma/Gypsy/Sinti defined as sub-national minority group in all countries
replace sub=1 if anctry_4== 1410
*Jewish defined as sub-national minority ancestry in all countries but Israel
replace sub=1 if anctry_2== 22 & cntry!="il"
replace sub=1 if cntry=="at" & (anctry>= 11011 & anctry<= 11019 ) 
replace sub=1 if cntry=="be" & (anctry>= 11021 & anctry<= 11029 ) 
replace sub=1 if cntry=="ch" & (anctry>= 11101 & anctry<= 11109 ) 
replace sub=1 if cntry=="cz" & ((anctry>= 15021 & anctry<= 15029 ) |anctry_4== 1513 |anctry_4== 1508 |anctry_4== 1512 ) 
replace sub=1 if cntry=="de" & ((anctry>= 11071 & anctry<= 11079 ) |anctry_4== 1515 |anctry_4== 1106 ) 
replace sub=1 if cntry=="dk" & (anctry>= 12011 & anctry<= 12019 ) 
replace sub=1 if cntry=="ee" & ((anctry>= 15031 & anctry<= 15039 ) |anctry== 12022 |anctry== 15111 ) 
replace sub=1 if cntry=="es" & ((anctry>= 13071 & anctry<= 13079 ) |anctry_4== 1301 )
replace sub=1 if cntry=="fi" & ((anctry>= 12021 & anctry<= 12029 ) |anctry_4== 1205 )
replace sub=1 if cntry=="fr" & ((anctry>= 11051 & anctry<= 11059 ) |anctry_4== 1301 |anctry_4== 7201 ) 
replace sub=1 if cntry=="gb" & (anctry>= 11031 & anctry<= 11039 ) 
replace sub=1 if cntry=="hu" & ((anctry>= 15041 & anctry<= 15049 ) |anctry_4== 1107 )
replace sub=1 if cntry=="ie" & (anctry>= 11081 & anctry<= 11089 ) 
replace sub=1 if cntry=="it" & (anctry>= 13041 & anctry<= 13049 ) 
replace sub=1 if cntry=="il" & ((anctry>= 25071 & anctry<= 25079 ) |anctry_4== 2100 |anctry_4== 2104 |anctry_4== 2115|anctry_4== 2122|anctry_4== 2505 )
replace sub=1 if cntry=="lt" & (anctry>= 15061 & anctry<= 15069 ) 
replace sub=1 if cntry=="nl" & ((anctry>= 11041 & anctry<= 11049 ) |anctry_4== 1106 ) 
*replace sub=1 if cntry=="no" & ((anctry>= 12041 & anctry<= 12049 ) |anctry_4== 1205 ) 
replace sub=1 if cntry=="pl" & ((anctry>= 15091 & anctry<= 15099 ) |anctry_4== 1512 ) 
replace sub=1 if cntry=="pt" & (anctry>= 13061 & anctry<= 13069 ) 
replace sub=1 if cntry=="ru" & ((anctry>= 24130 & anctry<=24150 )| anctry==24090| anctry==25100|anctry==25110)
replace sub=1 if cntry=="se" & ((anctry>= 12061 & anctry<= 12069 ) |anctry_4== 1205 ) 
replace sub=1 if cntry=="si" & (anctry>= 14121 & anctry<= 14129 ) 
replace sub=5 if anctry==555555

*because of anonymisation, variable cannot be coded for NO and SE in round 8.
replace sub=. if cntry=="no"
replace sub=. if cntry=="se" & essround==8

reshape wide

lab var sub1 "sub-national/minority ancestry mentioned (1st anc)"
lab var sub2 "sub-national/minority ancestry mentioned (2nd anc)"

cap drop subx
gen subx=.
replace subx=0 if  sub1==0 & (sub2==0| sub2==5)
replace subx=1 if (sub1==0 &  sub2==1)|(sub1==1 & sub2==0)
replace subx=2 if  sub1==1 & (sub2==1| sub2==5)
lab var subx "sub-national/minority ancestry mentioned, combined"

tab sub1 sub2

cap lab drop subx
cap lab def subx 0 "no" ///
1 "yes and other" /// 
2 "yes only"
lab val subx subx

tab1 sub1 sub2 subx
tab sub1 subx
tab sub2 subx
tab cntry subx, row nof


******************************************************************************
* belongs to autochthonous population (including national minorities), i.e. /// 
* likely to have no foreign ancestry
cap drop aut1
gen aut1=.
replace aut1=0 if anctry1<100000

cap drop aut2
gen aut2=.
replace aut2=0 if anctry2<100000
replace aut2=5 if anctry2==555555

cap lab drop aut
cap lab def aut 0 "no" ///
1 "yes" ///
5 "no 2nd ancestry"
lab val aut1 aut2 aut

*respondents with autochthonous ancestry in each country set to 1
*ancestries that could be autochthonous or allochthonous will be treated as /// 
*allochthonous if autochthonous poupulation very small 
*(e.g. Germans in BE, Danish in DE, Slovaks in CZ)
reshape long anctry@ anctry@_2 anctry@_4 aut@, i(essround cntry idno)

replace aut=1 if cntry=="at" & anctry_4==1101  
replace aut=1 if cntry=="be" & anctry_4==1102  
replace aut=1 if cntry=="ch" & (anctry_4==1110|anctry_4==1111)
replace aut=1 if cntry=="cz" & (anctry_4==1502|anctry_4==1508|anctry_4==1512|anctry_4==1513)
replace aut=1 if cntry=="de" & (anctry_4==1107 | anctry_4==1515 |anctry_4==1106 )
replace aut=1 if cntry=="dk" & (anctry_4==1201 )
replace aut=1 if cntry=="ee" & (anctry_4==1503|anctry==12022)
replace aut=1 if cntry=="es" & (anctry_4==1307|anctry_4==1399|anctry_4==1301)
replace aut=1 if cntry=="fi" & (anctry_4==1202|anctry_4==1205)
*Antillais and other DOM TOM not regarded as autochthonous for France:
replace aut=1 if cntry=="fr" & (anctry_4==1105|anctry_4==1301)
replace aut=1 if cntry=="gb" & (anctry_4==1103) 
replace aut=1 if cntry=="ie" & (anctry_4==1108) 
replace aut=1 if cntry=="il" & (anctry_4==2507 | anctry_4== 2100 /// anctry_2==	22 |
	|anctry_4== 2104 |anctry_4== 2115|anctry_4== 2122|anctry_4== 2505) 
replace aut=1 if cntry=="is" & (anctry_4==1203) 
replace aut=1 if cntry=="it" & (anctry_4==1304) 
replace aut=1 if cntry=="hu" & (anctry_4==1504|anctry==11077) 
replace aut=1 if cntry=="lt" & (anctry_4==1506) 
replace aut=1 if cntry=="nl" & (anctry_4==1104|anctry_4==1106)
*replace aut=1 if cntry=="no" & (anctry_4==1204|anctry_4==1205)
replace aut=1 if cntry=="pl" & (anctry_4==1509|anctry_4==1512) 
replace aut=1 if cntry=="pt" & (anctry_4==1306) 
replace aut=1 if cntry=="ru" & (anctry_4==1511 |(anctry>= 24130 & anctry<=24150 )| anctry==24090| anctry==25100|anctry==25110) 
replace aut=1 if cntry=="se" & (anctry_4==1206|anctry_4==1205)
replace aut=1 if cntry=="si" & (anctry_4==1412) 
replace aut=5 if anctry_4==55555

*Roma and Jewish (outside IL) regarded as autochthonous if no migration background
replace aut=1 if anctry_2==22 & brncntr!=2 & facntr!=2 & mocntr!=2 & cntry!="il"
replace aut=1 if anctry_4==1410 & brncntr!=2 & facntr!=2 & mocntr!=2

*because of anonymisation, variable cannot be coded for NO and SE in round 8.
replace aut=. if cntry=="no"
replace aut=. if cntry=="se" & essround==8

reshape wide


lab var aut1 "autochthonous ancestry mentioned (1st anc)"
lab var aut2 "autochthonous ancestry mentioned (2nd anc)"

tab1 aut1 aut2
tab aut1 aut2

cap drop autx
gen autx=.
replace autx=0 if  aut1==0 & (aut2==0 | aut2==5)
replace autx=1 if (aut1==0 &  aut2==1)|(aut1==1 & aut2==0)
replace autx=2 if  aut1==1 & (aut2==1 | aut2==5)
lab var autx "autochtonous ancestry mentioned, combined"

cap lab drop autx
lab def autx 0 "no" ///
1 "yes and allochthonous" /// 
2 "yes only" 
lab val autx autx
*category 2 includes people claiming two ancestries but both autochthonous (such as English and British, or Jewish and Estonian)

tab1 autx
tab aut1 autx
tab aut2 autx
tab cntry autx, row nof

tab autx natx, row nof
tab autx natx, col nof


******************************************************************************
*6 Western vs. non-western: 1 "North and West European", 2 "South and East European" or 9 "North American and Australasian"
*but exclude native minorities in America and Australasia? Unlikely to actually appear in the data? Not yet.
cap drop ancwest1
gen ancwest1=.
replace ancwest1=0 if anctry1<444444
replace ancwest1=4 if anctry1==444444
lab var ancwest1 "western ancestry mentioned (1st anc)"

cap drop ancwest2
gen ancwest2=.
replace ancwest2=0 if anctry2<444444
replace ancwest2=4 if anctry2==444444
replace ancwest2=5 if anctry2==555555
lab var ancwest2 "western ancestry mentioned (2nd anc)"

cap lab drop ancwest
cap lab def ancwest 0 "no" ///
1 "yes" ///
4 "other ancestry, not post-coded" /// 
5 "no 2nd ancestry"
lab val ancwest1 ancwest2 ancwest

*respondents identifying with western ancestry in each country set to 1
replace ancwest1=1 if anctry1_1==1|  anctry1_1==8
replace ancwest2=1 if anctry2_1==1|  anctry2_1==8

*combine ancestries
cap drop ancwestx
gen ancwestx=.
replace ancwestx=0 if  ancwest1==0 & (ancwest2==0 | ancwest2==5)
replace ancwestx=1 if (ancwest1==0 &  ancwest2==1)|(ancwest1==1 & ancwest2==0)
replace ancwestx=2 if  ancwest1==1 & (ancwest2==1 | ancwest2==5)
replace ancwestx=4 if ancwest1==4 | ancwest2==4
lab var ancwestx "western ancestry mentioned, combined"

cap lab drop ancwestx
cap lab def ancwestx 0 "no" ///
1 "yes and non-western" /// 
2 "yes only" /// 
4 "one other ancestry, not post-coded" 
lab val ancwestx ancwestx

tab1 ancwest1 ancwest2 ancwestx
tab ancwest1 ancwestx
tab ancwest2 ancwestx
tab cntry ancwestx, row nof

cap lab def anctrywest 0 "only autocht anctry mentioned" ///
1 "autocht & oth western" /// 
2 "autocht & oth non-western" /// 
3 "allocht, western" ///
4 "allocht, western & non-western" ///
5 "allocht, non-western" ///
6 "other anctry, not post-coded" 
cap drop anctrywest
gen anctrywest=.
replace anctrywest=0 if (autx==2)
replace anctrywest=1 if (autx==1 & ancwestx==2)
replace anctrywest=2 if (autx==1 & ancwestx==1)
replace anctrywest=3 if (autx==0 & ancwestx==2)
replace anctrywest=4 if (autx==0 & ancwestx==1)
replace anctrywest=5 if (autx==0 & ancwestx==0)
replace anctrywest=6 if ancwestx==4
lab val anctrywest anctrywest 
lab var anctrywest "autochthonous or western ancestry"
tab anctrywest

******************************************************************************
*7 EU (including EFTA) vs. non-EU ancestry
cap drop ancEU1
gen ancEU1=.
replace ancEU1=0 if anctry1<444444
replace ancEU1=4 if anctry1==444444
lab var ancEU1 "EU ancestry mentioned (1st anc)"

cap drop ancEU2
gen ancEU2=.
replace ancEU2=0 if anctry2<444444
replace ancEU2=4 if anctry2==444444
replace ancEU2=5 if anctry2==555555
lab var ancEU2 "EU ancestry mentioned (2nd anc)"

cap lab drop ancEUx
cap lab def ancEUx 0 "no" ///
1 "yes" ///
4 "other ancestry, not post-coded" /// 
5 "no 2nd ancestry"
lab val ancEU1 ancEU2 ancEUx

*respondents with EU/EFTA ancestry in each country set to 1
replace ancEU1=1 if /// 
	anctry1_2==11 | /// *Western Europe: AT, BE, CH, DE, FR, GB, IE, LU, NL  
	anctry1_2==12 | /// *Northern Europe: DK, FI, IS, NO, SE
	anctry1_2==13 | /// *Southern Europe: CY, ES, GR, IT, PT, MT
	anctry1_4==1403| /// *Bulgarian
	anctry1_4==1404| /// *Croatian
	anctry1_4==1409| /// *Romanian
	anctry1_4==1412| /// *Slovene
	anctry1_4==1502| /// *Czech
	anctry1_4==1503| /// *Estonian
	anctry1_4==1504| /// *Hungarian
	anctry1_4==1505| /// *Latvian
	anctry1_4==1506| /// *Lithuanian
	anctry1_4==1508| /// *Moravian
	anctry1_4==1509| /// *Polish
	anctry1_4==1513| /// *Slovak
	anctry1_4==1512| /// *Silesian
	anctry1_4==1515 	/*Sorbian/Wendish*/
replace ancEU2=1 if /// 
	anctry2_2==11 | /// *Western Europe: AT, BE, CH, DE, FR, GB, IE, LU, NL  
	anctry2_2==12 | /// *Northern Europe: DK, FI, IS, NO, SE
	anctry2_2==13 | /// *Southern Europe: CY, ES, GR, IT, PT, MT
	anctry2_4==1403| /// *Bulgarian
	anctry2_4==1404| /// *Croatian
	anctry2_4==1409| /// *Romanian
	anctry2_4==1412| /// *Slovene
	anctry2_4==1502| /// *Czech
	anctry2_4==1503| /// *Estonian
	anctry2_4==1504| /// *Hungarian
	anctry2_4==1505| /// *Latvian
	anctry2_4==1506| /// *Lithuanian
	anctry2_4==1508| /// *Moravian
	anctry2_4==1509| /// *Polish
	anctry2_4==1513| /// *Slovak
	anctry2_4==1512| /// *Silesian
	anctry2_4==1515 	/*Sorbian/Wendish*/

replace ancEU1 =. if cntry=="no"
replace ancEU2 =. if cntry=="no"
	
*combine ancestries
cap drop ancEUx
gen ancEUx=.
replace ancEUx=0 if  ancEU1==0 & (ancEU2==0 | ancEU2==5)
replace ancEUx=1 if (ancEU1==0 &  ancEU2==1)|(ancEU1==1 & ancEU2==0)
replace ancEUx=2 if  ancEU1==1 & (ancEU2==1 | ancEU2==5)
replace ancEUx=4 if ancEU1==4 | ancEU2==4
lab var ancEUx "EU/EFTA ancestry mentioned, combined"

cap lab drop ancEUx
lab def ancEUx 0 "no" ///
1 "yes and non-EU/EFTA" /// 
2 "yes only" /// 
4 "other ancestry, not post-coded" 
lab val ancEUx ancEUx

tab1 ancEU1 ancEU2 ancEUx
tab ancEU1 ancEUx
tab ancEU2 ancEUx
tab cntry ancEUx, row nof


*****combined with autochthonous ancestry
cap lab drop ancEUaut
cap lab def ancEUaut 0 "only aut" ///
1 "aut & oth EU" /// 
2 "aut & oth non-EU" /// 
3 "allochth., EU" ///
4 "allochth., EU & non-EU" ///
5 "allochth., non-EU" ///
6 "other anctry, not post-coded" 
cap drop ancEUaut
gen ancEUaut=.
replace ancEUaut=0 if (autx==2)
replace ancEUaut=1 if (autx==1 & ancEUx==2)
replace ancEUaut=2 if (autx==1 & ancEUx==1)
replace ancEUaut=3 if (autx==0 & ancEUx==2)
replace ancEUaut=4 if (autx==0 & ancEUx==1)
replace ancEUaut=5 if (autx==0 & ancEUx==0)
replace ancEUaut=6 if ancEUx==4
lab val ancEUaut ancEUaut 
lab var ancEUaut "autochthonous or allochthonous ancestry mentioned, plus EU"
tab ancEUaut


*broad groups mentioned vs. only autochthonous - priority given to allochthonous membership
cap lab drop anctryall
cap lab def anctryall 0 "Only autochthonous ancestry" ///
1 "European" ///
2 "MENA and Central Asian" ///
3 "Sub-Saharan African" ///
4 "South and South-East Asian" ///
5 "East Asian" ///
6 "Latin American" ///
7 "Caribbean" ///
8 "North American and Australasian" /// 
44 "other ancestry, not post-coded" /// 
77 "refusal" /// 
88 "don't know" /// 
99 "no answer"
cap drop anctryall
gen anctryall=anctry1_1
/*=first mentioned ancestry normally used*/
replace anctryall=0 if autx==2
*if only autochonous mentioned, this is the ancestry.
replace anctryall=anctry2_1 if (anctry2_1<10 & anctry1_1>10) 
/*replaced by 2nd ancestry if 1st ancestry missing*/
*replace anctryall=anctry2_1 if (anctry2_1==1 & anctry1_1>1 )
*/replaced by 2nd ancestry if 2nd ancestry is European and 1st ancestry is neither European nor autochthonous*/
*/this adjustment not made for integration paper, rather use non-autochthonous ancestry if autx==1, see below.
replace anctryall=anctry2_1 if autx==1 & anctry1_1==1 & anctry2_1!=1
*if autochthonous and other ancestry, use 2nd ancestry if 1st ancestry is European and 2nd is not. 
*Does not work for Israel, but Israel will be excluded from analyses anyway.
replace anctryall=. if autx==.
lab val anctryall anctryall
lab var anctryall "allochthonous ancestry mentioned, in broad groups"
tab1 anctryall 
mvdecode anctryall, mv(44 55 66 77 88 99)

*broad groups mentioned vs. only autochthonous - priority given to autochthonous membership
cap lab drop anctryaut
cap lab def anctryaut 0 "Autochthonous ancestry mentioned" ///
1 "European" ///
2 "MENA and Central Asian" ///
3 "Sub-Saharan African" ///
4 "South and South-East Asian" ///
5 "East Asian" ///
6 "Latin American" ///
7 "Caribbean" ///
8 "North American and Australasian" /// 
44 "other ancestry, not post-coded" /// 
77 "refusal" /// 
88 "don't know" /// 
99 "no answer"
cap drop anctryaut
gen anctryaut=anctry1_1
replace anctryaut=anctry2_1 if (anctry2_1<44 & anctry1_1>10)
replace anctryaut=anctry2_1 if ((anctry2_1==1|anctry2_1==2) & anctry1_1>2 )
replace anctryaut=0 if (autx==2|autx==1)
lab val anctryaut anctryaut 
lab var anctryaut "autochthonous ancestry mentioned, plus broad groups"

tab1 anctryall anctryaut 

*narrow groups for European, broad groups for other
cap drop anctryall2
gen anctryall2=anctryall+5
replace anctryall2=6 if anctryall==8
replace anctryall2=1 if anctry1_2==11 & (anctry2_2==11 | anctry2_1>10) 
replace anctryall2=2 if anctry1_2==12 & (anctry2_2==12 | anctry2_1>10)
replace anctryall2=3 if anctry1_2==13 & (anctry2_2==13 | anctry2_1>10)
replace anctryall2=4 if anctry1_2==14 & (anctry2_2==14 | anctry2_1>10)
replace anctryall2=5 if anctry1_2==15 & (anctry2_2==15 | anctry2_1>10)

*mixed European ancestries:
*if West and North, use West in Northern European countries
replace anctryall2=1 if ((anctry1_2==11 & anctry2_2==12)|(anctry2_2==11 & anctry1_2==12)) & /// 
	(cntry=="dk"|cntry=="fi"|cntry=="is"|cntry=="se")
*and North in all other countries
replace anctryall2=2 if ((anctry1_2==11 & anctry2_2==12)|(anctry2_2==11 & anctry1_2==12))  & /// 
	(cntry!="dk"&cntry!="fi"&cntry!="is"&cntry!="se")
*if West and South, use West in Southern European countries 
replace anctryall2=1 if ((anctry1_2==11 & anctry2_2==13)|(anctry2_2==11 & anctry1_2==13))  & /// 
	(cntry=="es"|cntry=="it"|cntry=="pt")
*and South in all other countries
replace anctryall2=3 if ((anctry1_2==11 & anctry2_2==13)|(anctry2_2==11 & anctry1_2==13))  & /// 
	(cntry!="es"&cntry!="it"&cntry!="pt")
*if West and South-East, use West in Slovenia
replace anctryall2=1 if ((anctry1_2==11 & anctry2_2==14)|(anctry2_2==11 & anctry1_2==14)) & /// 
	(cntry=="si")
*and South-East in all other countries
replace anctryall2=4 if ((anctry1_2==11 & anctry2_2==14)|(anctry2_2==11 & anctry1_2==14)) & /// 
	(cntry!="si")
*if West and East, use West in East European countries
replace anctryall2=1 if ((anctry1_2==11 & anctry2_2==15)|(anctry2_2==11 & anctry1_2==15)) & /// 
	(cntry=="cz"|cntry=="ee"|cntry=="pl"|cntry=="hu"|cntry=="lt"|cntry=="ru")
*and East in all other countries
replace anctryall2=5 if ((anctry1_2==11 & anctry2_2==15)|(anctry2_2==11 & anctry1_2==15))  & /// 
	(cntry!="cz"&cntry!="ee"&cntry!="pl"&cntry!="hu"&cntry!="lt"&cntry!="ru")

*if North and South, use North in Southern European countries 
replace anctryall2=2 if ((anctry1_2==12 & anctry2_2==13)|(anctry2_2==12 & anctry1_2==13))  & /// 
	(cntry=="es"|cntry=="it"|cntry=="pt")
*and South in all other countries
replace anctryall2=3 if ((anctry1_2==12 & anctry2_2==13)|(anctry2_2==12 & anctry1_2==13))  & /// 
	(cntry!="es"&cntry!="it"&cntry!="pt")
*if North and South-East, use South-East in all countries except Slovenia, in Slovenia North
replace anctryall2=2 if ((anctry1_2==12 & anctry2_2==14)|(anctry2_2==12 & anctry1_2==14)) & /// 
	(cntry=="si")
replace anctryall2=4 if ((anctry1_2==12 & anctry2_2==14)|(anctry2_2==12 & anctry1_2==14)) & /// 
	(cntry!="si")
*if North and East, use North in East European countries
replace anctryall2=2 if ((anctry1_2==12 & anctry2_2==15)|(anctry2_2==12 & anctry1_2==15)) & /// 
	(cntry=="cz"|cntry=="ee"|cntry=="pl"|cntry=="hu"|cntry=="lt"|cntry=="ru")
*and East in all other countries
replace anctryall2=5 if ((anctry1_2==12 & anctry2_2==15)|(anctry2_2==12 & anctry1_2==15))  & /// 
	(cntry!="cz"&cntry!="ee"&cntry!="pl"&cntry!="hu"&cntry!="lt"&cntry!="ru")

*if South and South-East, use South-East in all countries except Slovenia, in Slovenia South
replace anctryall2=3 if ((anctry1_2==13 & anctry2_2==14)|(anctry2_2==13 & anctry1_2==14)) & /// 
	(cntry=="si")
replace anctryall2=4 if ((anctry1_2==13 & anctry2_2==14)|(anctry2_2==13 & anctry1_2==14)) & /// 
	(cntry!="si")
*if South and East, use South in East European countries
replace anctryall2=3 if ((anctry1_2==13 & anctry2_2==15)|(anctry2_2==13 & anctry1_2==15)) & /// 
	(cntry=="cz"|cntry=="ee"|cntry=="pl"|cntry=="hu"|cntry=="lt"|cntry=="ru")
*and East in all other countries
replace anctryall2=5 if ((anctry1_2==13 & anctry2_2==15)|(anctry2_2==13 & anctry1_2==15))  & /// 
	(cntry!="cz"&cntry!="ee"&cntry!="pl"&cntry!="hu"&cntry!="lt"&cntry!="ru")

*if South-East and East, use South-East in East European countries
replace anctryall2=4 if ((anctry1_2==14 & anctry2_2==15)|(anctry2_2==14 & anctry1_2==15)) & /// 
	(cntry=="cz"|cntry=="ee"|cntry=="pl"|cntry=="hu"|cntry=="lt"|cntry=="ru")
*and East in all other countries
replace anctryall2=5 if ((anctry1_2==14 & anctry2_2==15)|(anctry2_2==14 & anctry1_2==15))  & /// 
	(cntry!="cz"&cntry!="ee"&cntry!="pl"&cntry!="hu"&cntry!="lt"&cntry!="ru")

replace anctryall2=0 if anctryall==0

cap lab drop anctryall2
cap lab def anctryall2 /// 
0  "Autocht" ///
1  "WEur" ///
2  "NEur" /// 
3  "SEur" /// 
4  "SEEur" /// 
5  "EEur" ///
6  "NAmAus" /// 
7  "MENACA" ///
8  "SubSAf" ///
9  "SSEA" ///
10 "EA" ///
11 "LAm" ///
12 "Car" ///
44 "other ancestry, not post-coded" /// 
77 "refusal" /// 
88 "don't know" /// 
99 "no answer"
lab val anctryall2 anctryall2 
lab var anctryall2 "Ethnic groups"

tab anctryall2, m
tab anctryall2 anctryall, m

rename anctryall2 anctryall2r

*log close
