# Supplementary material for: Dimensions of Migrant Integration in Western Europe
Source: Front Sociol. 2021 Apr 29;6:510987. doi: 10.3389/fsoc.2021.510987 (PMC8116888; doi:10.3389/fsoc.2021.510987)
Supplement: Supplementary file 2 [file DataSheet2.zip › 1b Derive ESCEG from cob and cit.do]

*ESS round 7/8 
*Derive ESCEG variables from country of birth and citizenship measures to allow comparisons between measures 
*i.e. groups country of birth/country of citizenship according to ESCEG
*Country of birth/citizenship variables: brncntr cntbrth facntr fbrncntb mocntr mbrncntb
*Date: 17/09/2017 to add country of birth and citizenship variables
*Silke Schneider, silke.schneider@gesis.org

*version 14
*cap log close
*clear
*set more off
*set matsize 800


*CHANGE PATHS HERE
*in the office:
*global data "C:/Users/schneise/Nextcloud/Data/ESS/ESS78"
*global log "C:/Users/schneise/Dropbox/Ancestry work Anthony Silke/Paper 3 Integration/logs"
*global table "C:/Users/schneise/Dropbox/Ancestry work Anthony Silke/Paper 3 Integration/tables/pooled country analyses without IL"
*global do "C:/Users/schneise/Dropbox/Ancestry work Anthony Silke/Paper 3 Integration/do"

*on my laptop:
*global data "/Users/silke/Documents/gesisbox/Data/ESS/ESS78"
*global log "/Users/silke/Documents/Dropbox/Ancestry work Anthony Silke/Paper 3 Integration/logs"
*global table "/Users/silke/Documents/Dropbox/Ancestry work Anthony Silke/Paper 3 Integration/tables/pooled country analyses without IL"
*global do "/Users/silke/Documents/Dropbox/Ancestry work Anthony Silke/Paper 3 Integration/do"
*
*
*cap log close
*log using "$log/codingcobcit", replace


*identify coding of country of birth variables
codebook brncntr cntbrth facntr fbrncntb mocntr mbrncntb ctzshipc
*ESS uses iso 3166 Alpha-2 code

rename cntbrth rcob
rename fbrncntb fcob
rename mbrncntb mcob
rename ctzshipc rctzs
cap drop rcob_12 fcob_12 mcob_12 rctzs_12
gen rcob_12 = .
gen fcob_12 = .
gen mcob_12 = .
gen rctzs_12 = .
lab var rcob_12 "respondent country of birth in ESCEG first/second digit"
lab var fcob_12 "father's country of birth in ESCEG first/second digit"
lab var mcob_12 "mother's country of birth in ESCEG first/second digit"
lab var rctzs_12 "respondent citizenship in ESCEG first/second digit"

*Take Kea Tijden's country Excel file to link these codes to country names and ESCEG 1 digit codes (2 digits for European)
foreach var of varlist rcob fcob mcob rctzs {
replace `var'_12 =2 if(`var'=="DZ")
replace `var'_12 =2 if(`var'=="EG")
replace `var'_12 =2 if(`var'=="LY")
replace `var'_12 =2 if(`var'=="MR")
replace `var'_12 =2 if(`var'=="MU")
replace `var'_12 =2 if(`var'=="MA")
replace `var'_12 =2 if(`var'=="TN")
replace `var'_12 =2 if(`var'=="EH")
replace `var'_12 =2 if(`var'=="AF")
replace `var'_12 =2 if(`var'=="AM")
replace `var'_12 =2 if(`var'=="AZ")
replace `var'_12 =2 if(`var'=="GE")
replace `var'_12 =2 if(`var'=="KZ")
replace `var'_12 =2 if(`var'=="KG")
replace `var'_12 =2 if(`var'=="TJ")
replace `var'_12 =2 if(`var'=="TM")
replace `var'_12 =2 if(`var'=="UZ")
replace `var'_12 =2 if(`var'=="BH")
replace `var'_12 =2 if(`var'=="IQ")
replace `var'_12 =2 if(`var'=="JO")
replace `var'_12 =2 if(`var'=="KW")
replace `var'_12 =2 if(`var'=="LB")
replace `var'_12 =2 if(`var'=="OM")
replace `var'_12 =2 if(`var'=="PS")
replace `var'_12 =2 if(`var'=="QA")
replace `var'_12 =2 if(`var'=="SA")
replace `var'_12 =2 if(`var'=="SY")
replace `var'_12 =2 if(`var'=="AE")
replace `var'_12 =2 if(`var'=="YE")
replace `var'_12 =2 if(`var'=="IR")
replace `var'_12 =2 if(`var'=="IL")
replace `var'_12 =2 if(`var'=="TR")
replace `var'_12 =3 if(`var'=="AO")
replace `var'_12 =3 if(`var'=="BJ")
replace `var'_12 =3 if(`var'=="BW")
replace `var'_12 =3 if(`var'=="BF")
replace `var'_12 =3 if(`var'=="BI")
replace `var'_12 =3 if(`var'=="CV")
replace `var'_12 =3 if(`var'=="CM")
replace `var'_12 =3 if(`var'=="CF")
replace `var'_12 =3 if(`var'=="TD")
replace `var'_12 =3 if(`var'=="KM")
replace `var'_12 =3 if(`var'=="CD")
replace `var'_12 =3 if(`var'=="CG")
replace `var'_12 =3 if(`var'=="CI")
replace `var'_12 =3 if(`var'=="DJ")
replace `var'_12 =3 if(`var'=="GQ")
replace `var'_12 =3 if(`var'=="ER")
replace `var'_12 =3 if(`var'=="SZ")
replace `var'_12 =3 if(`var'=="ET")
replace `var'_12 =3 if(`var'=="GA")
replace `var'_12 =3 if(`var'=="GM")
replace `var'_12 =3 if(`var'=="GH")
replace `var'_12 =3 if(`var'=="GN")
replace `var'_12 =3 if(`var'=="GW")
replace `var'_12 =3 if(`var'=="KE")
replace `var'_12 =3 if(`var'=="LS")
replace `var'_12 =3 if(`var'=="LR")
replace `var'_12 =3 if(`var'=="MG")
replace `var'_12 =3 if(`var'=="MW")
replace `var'_12 =3 if(`var'=="ML")
replace `var'_12 =3 if(`var'=="YT")
replace `var'_12 =3 if(`var'=="MZ")
replace `var'_12 =3 if(`var'=="NA")
replace `var'_12 =3 if(`var'=="NE")
replace `var'_12 =3 if(`var'=="NG")
replace `var'_12 =3 if(`var'=="RE")
replace `var'_12 =3 if(`var'=="RW")
replace `var'_12 =3 if(`var'=="SN")
replace `var'_12 =3 if(`var'=="SC")
replace `var'_12 =3 if(`var'=="SL")
replace `var'_12 =3 if(`var'=="SO")
replace `var'_12 =3 if(`var'=="ZA")
replace `var'_12 =3 if(`var'=="SS")
replace `var'_12 =3 if(`var'=="SD")
replace `var'_12 =3 if(`var'=="ST")
replace `var'_12 =3 if(`var'=="TZ")
replace `var'_12 =3 if(`var'=="TG")
replace `var'_12 =3 if(`var'=="UG")
replace `var'_12 =3 if(`var'=="ZM")
replace `var'_12 =3 if(`var'=="ZW")
replace `var'_12 =4 if(`var'=="BD")
replace `var'_12 =4 if(`var'=="BT")
replace `var'_12 =4 if(`var'=="IN")
replace `var'_12 =4 if(`var'=="MV")
replace `var'_12 =4 if(`var'=="NP")
replace `var'_12 =4 if(`var'=="PK")
replace `var'_12 =4 if(`var'=="LK")
replace `var'_12 =4 if(`var'=="MM")
replace `var'_12 =4 if(`var'=="BN")
replace `var'_12 =4 if(`var'=="KH")
replace `var'_12 =4 if(`var'=="ID")
replace `var'_12 =4 if(`var'=="05")
replace `var'_12 =4 if(`var'=="LA")
replace `var'_12 =4 if(`var'=="MY")
replace `var'_12 =4 if(`var'=="TH")
replace `var'_12 =4 if(`var'=="TL")
replace `var'_12 =4 if(`var'=="VN")
replace `var'_12 =5 if(`var'=="CN")
replace `var'_12 =5 if(`var'=="JP")
replace `var'_12 =5 if(`var'=="KP")
replace `var'_12 =5 if(`var'=="KR")
replace `var'_12 =5 if(`var'=="MO")
replace `var'_12 =5 if(`var'=="MN")
replace `var'_12 =5 if(`var'=="HK")
replace `var'_12 =5 if(`var'=="SG")
replace `var'_12 =5 if(`var'=="TW")
replace `var'_12 =6 if(`var'=="BZ")
replace `var'_12 =6 if(`var'=="CR")
replace `var'_12 =6 if(`var'=="CU")
replace `var'_12 =6 if(`var'=="DO")
replace `var'_12 =6 if(`var'=="SV")
replace `var'_12 =6 if(`var'=="GT")
replace `var'_12 =6 if(`var'=="HN")
replace `var'_12 =6 if(`var'=="NI")
replace `var'_12 =6 if(`var'=="PA")
replace `var'_12 =6 if(`var'=="PR")
replace `var'_12 =6 if(`var'=="MX")
replace `var'_12 =6 if(`var'=="PH")
replace `var'_12 =6 if(`var'=="AR")
replace `var'_12 =6 if(`var'=="BO")
replace `var'_12 =6 if(`var'=="BR")
replace `var'_12 =6 if(`var'=="CL")
replace `var'_12 =6 if(`var'=="CO")
replace `var'_12 =6 if(`var'=="EC")
replace `var'_12 =6 if(`var'=="PY")
replace `var'_12 =6 if(`var'=="PE")
replace `var'_12 =6 if(`var'=="UY")
replace `var'_12 =6 if(`var'=="VE")
replace `var'_12 =7 if(`var'=="AI")
replace `var'_12 =7 if(`var'=="AG")
replace `var'_12 =7 if(`var'=="AW")
replace `var'_12 =7 if(`var'=="BS")
replace `var'_12 =7 if(`var'=="BB")
replace `var'_12 =7 if(`var'=="BQ")
replace `var'_12 =7 if(`var'=="KY")
replace `var'_12 =7 if(`var'=="CW")
replace `var'_12 =7 if(`var'=="DM")
replace `var'_12 =7 if(`var'=="GD")
replace `var'_12 =7 if(`var'=="GP")
replace `var'_12 =7 if(`var'=="HT")
replace `var'_12 =7 if(`var'=="JM")
replace `var'_12 =7 if(`var'=="MQ")
replace `var'_12 =7 if(`var'=="MS")
replace `var'_12 =7 if(`var'=="BL")
replace `var'_12 =7 if(`var'=="KN")
replace `var'_12 =7 if(`var'=="LC")
replace `var'_12 =7 if(`var'=="MF")
replace `var'_12 =7 if(`var'=="VC")
replace `var'_12 =7 if(`var'=="SX")
replace `var'_12 =7 if(`var'=="TT")
replace `var'_12 =7 if(`var'=="TC")
replace `var'_12 =7 if(`var'=="VG")
replace `var'_12 =7 if(`var'=="VI")
replace `var'_12 =7 if(`var'=="GF")
replace `var'_12 =7 if(`var'=="GY")
replace `var'_12 =7 if(`var'=="SR")
replace `var'_12 =8 if(`var'=="PF")
replace `var'_12 =8 if(`var'=="BM")
replace `var'_12 =8 if(`var'=="CA")
replace `var'_12 =8 if(`var'=="US")
replace `var'_12 =8 if(`var'=="AS")
replace `var'_12 =8 if(`var'=="AU")
replace `var'_12 =8 if(`var'=="FJ")
replace `var'_12 =8 if(`var'=="FM")
replace `var'_12 =8 if(`var'=="NC")
replace `var'_12 =8 if(`var'=="NZ")
replace `var'_12 =8 if(`var'=="PG")
replace `var'_12 =8 if(`var'=="WS")
replace `var'_12 =8 if(`var'=="PW")
replace `var'_12 =8 if(`var'=="TO")
replace `var'_12 =11 if(`var'=="AT")
replace `var'_12 =11 if(`var'=="BE")
replace `var'_12 =11 if(`var'=="FR")
replace `var'_12 =11 if(`var'=="DE")
replace `var'_12 =11 if(`var'=="01")
replace `var'_12 =11 if(`var'=="GG")
replace `var'_12 =11 if(`var'=="IE")
replace `var'_12 =11 if(`var'=="IM")
replace `var'_12 =11 if(`var'=="JE")
replace `var'_12 =11 if(`var'=="LI")
replace `var'_12 =11 if(`var'=="LU")
replace `var'_12 =11 if(`var'=="MC")
replace `var'_12 =11 if(`var'=="NL")
replace `var'_12 =11 if(`var'=="CH")
replace `var'_12 =11 if(`var'=="GB")
replace `var'_12 =12 if(`var'=="GL")
replace `var'_12 =12 if(`var'=="IS")
replace `var'_12 =12 if(`var'=="SJ")
replace `var'_12 =12 if(`var'=="AX")
replace `var'_12 =12 if(`var'=="DK")
replace `var'_12 =12 if(`var'=="FO")
replace `var'_12 =12 if(`var'=="FI")
replace `var'_12 =12 if(`var'=="NO")
replace `var'_12 =12 if(`var'=="SE")
replace `var'_12 =13 if(`var'=="AD")
replace `var'_12 =13 if(`var'=="GI")
replace `var'_12 =13 if(`var'=="GR")
replace `var'_12 =13 if(`var'=="VA")
replace `var'_12 =13 if(`var'=="IT")
replace `var'_12 =13 if(`var'=="MT")
replace `var'_12 =13 if(`var'=="PT")
replace `var'_12 =13 if(`var'=="SM")
replace `var'_12 =13 if(`var'=="ES")
replace `var'_12 =13 if(`var'=="CY")
replace `var'_12 =14 if(`var'=="AL")
replace `var'_12 =14 if(`var'=="BA")
replace `var'_12 =14 if(`var'=="BG")
replace `var'_12 =14 if(`var'=="HR")
replace `var'_12 =14 if(`var'=="04")
replace `var'_12 =14 if(`var'=="MD")
replace `var'_12 =14 if(`var'=="ME")
replace `var'_12 =14 if(`var'=="MK")
replace `var'_12 =14 if(`var'=="RO")
replace `var'_12 =14 if(`var'=="RS")
replace `var'_12 =14 if(`var'=="06")
replace `var'_12 =14 if(`var'=="SI")
replace `var'_12 =15 if(`var'=="UA")
replace `var'_12 =15 if(`var'=="BY")
replace `var'_12 =15 if(`var'=="CZ")
replace `var'_12 =15 if(`var'=="03")
replace `var'_12 =15 if(`var'=="EE")
replace `var'_12 =15 if(`var'=="HU")
replace `var'_12 =15 if(`var'=="LV")
replace `var'_12 =15 if(`var'=="LT")
replace `var'_12 =15 if(`var'=="PL")
replace `var'_12 =15 if(`var'=="SK")
replace `var'_12 =15 if(`var'=="RU")
replace `var'_12 =15 if(`var'=="02")
replace `var'_12 =99 if(`var'=="CX")
replace `var'_12 =99 if(`var'=="CC")
replace `var'_12 =99 if(`var'=="CK")
replace `var'_12 =99 if(`var'=="FK")
replace `var'_12 =99 if(`var'=="GU")
replace `var'_12 =99 if(`var'=="KI")
replace `var'_12 =99 if(`var'=="MH")
replace `var'_12 =99 if(`var'=="NR")
replace `var'_12 =99 if(`var'=="NU")
replace `var'_12 =99 if(`var'=="NF")
replace `var'_12 =99 if(`var'=="MP")
replace `var'_12 =99 if(`var'=="PN")
replace `var'_12 =99 if(`var'=="SH")
replace `var'_12 =99 if(`var'=="PM")
replace `var'_12 =99 if(`var'=="SB")
replace `var'_12 =99 if(`var'=="TK")
replace `var'_12 =99 if(`var'=="TV")
replace `var'_12 =99 if(`var'=="UM")
replace `var'_12 =99 if(`var'=="VU")
replace `var'_12 =99 if(`var'=="WF")
lab val `var'_12 anctry
}

cap drop coball
gen coball=.
lab var coball "country of birth, classified in ESCEG, of respondent or mother or father"
*those without migration background (respondent, mother and father born in ///
*survey country) regarded as having authochtonous background only
replace coball=0 if migback==0
*if respondent born abroad, use ESCEG group of respective country of birth
replace coball=rcob_12 if brncntr==2
*if mother born abroad but not respondent, use ESCEG group of mother's COB
replace coball=mcob_12 if mocntr==2 & brncntr==1
*if father born abroad but not respondent or mother, use ESCEG group of father's COB
replace coball=fcob_12 if facntr==2 & brncntr==1 & mocntr==1
recode coball (11=1)(12=2)(13=3)(14=4)(15=5)(8=6)(2=7)(3=8)(4=9)(5=10)(6=11)(7=12)
lab copy anctryall2 coball
lab def coball 0 "no mig bg", modify
lab val coball coball

tab coball
tab migback coball
tab coball anctryall2

*list cntry anctry1 anctry2 agea rcob livecnta mcob fcob dscrgrp dscretn dscrrce if coball==1 & anctryall2==0 in 1/2000

*generate similar variable for respondent citizenship
gen ctzall=.
lab var ctzall "respondent citizenship, classified in ESCEG"
tab ctzcntr
replace ctzall=0 if ctzcntr==1
replace ctzall=rctzs_12 if ctzcntr==2
recode ctzall (11=1)(12=2)(13=3)(14=4)(15=5)(2=6)(3=7)(4=8)(5=9)(6=10)(7=11)(8=12)
lab val ctzall anctryall2
tab ctzall

tab ctzall coball
tab ctzall anctryall2

*log close
