# Supplementary material for: Dimensions of Migrant Integration in Western Europe
Source: Front Sociol. 2021 Apr 29;6:510987. doi: 10.3389/fsoc.2021.510987 (PMC8116888; doi:10.3389/fsoc.2021.510987)
Supplement: Supplementary file 2 [file DataSheet2.zip › 2 regressions_withoutIsrael_rev1_LPM_cob.do]

/* Area: ESS ethnicity with Anthony */
/* What project this is: The integration of ethnic minorities in European societies */
/* What this do-file does: run regression models to predict various integration measures, save results externally */
/* Required Stata packages:  */
/* Author: Silke Schneider */
/* Date: 04/04/2019 */
/* Where it is: /Users/silke/Documents/Dropbox/Ancestry work Anthony Silke/Paper 3 Integration/regressions.do */

version 13
clear
set more off, perm
set dp comma
set matsize 800
set showbaselevels on, perm
cap log close 

*CHANGE PATHS HERE
*in the office:
*global data "C:/Users/schneise/Nextcloud/Data/ESS/ESS78"
*global log "C:/Users/schneise/Dropbox/Ancestry work Anthony Silke/Paper 3 Integration/logs"
*global table "C:/Users/schneise/Dropbox/Ancestry work Anthony Silke/Paper 3 Integration/tables/late October 2019 (revised gen status etc)"
*global do "C:/Users/schneise/Dropbox/Ancestry work Anthony Silke/Paper 3 Integration/do"

*on my laptop:
global data "/Users/silke/Documents/gesisbox/Data/ESS/Analysis datasets"
global log "/Users/silke/Documents/Dropbox/Ancestry work Anthony Silke/Paper 3 Integration/RobustnessChecksRefCats/logs"
global do "/Users/silke/Documents/Dropbox/Ancestry work Anthony Silke/Paper 3 Integration/do"
global table "/Users/silke/Documents/Dropbox/Ancestry work Anthony Silke/Paper 3 Integration/RobustnessChecksRefCats/tables"
global graph "/Users/silke/Documents/Dropbox/Ancestry work Anthony Silke/Paper 3 Integration/RobustnessChecksRefCats/graphs"

use "$data/ESS7e028e01reducedcoded_rev1.dta", clear
numlabel, remove


log using "$log/regressions_rev1_coball", replace

tab coball
tab coball gen
*too few 3rd generation identified when using cob-based ancestry measure
*just those who were born abroad to parents not born abroad and migrated
*before age 6: thus regard them as 1st gen or no mig back? 
*Other researchers would probably say no mig back.
codebook gen
replace coball=0 if gen==3
lab def gen 3 "majority", modify
tab coball gen

*set reference categories to better allow interpretation across ancestry 
*and generational status variables
fvset base 1 gen
fvset base 1 coball 
*refcat: WestEuropean first generation
fvset base 1 edu4 
*refcat: medium education 
fvset base 27 c
*refcat: UK 
*fvset base 0 gen /// 3rd and higher generation 

*============================================================================
*voteyn requires different weights (account for non-eligible): wgtv
*============================================================================
cap eststo clear
***without interactions
 eststo voteynLPM: reg voteyn i.coball i.gen /// 
	i.edu4 i.female age i.c  /// 
	[pw=wgtv], vce(robust) vsquish baselevels
qui estadd beta
qui estadd fitstat, saving(LPM)

*APRs (Adjusted Predictions at Representative values):
 margins gen, at(coball=(0(1)12)) 
 marginsplot, xlabel(, angle(45)) title(voted in last election=1) ///
	xtitle(Ethnic groups (COB-based), margin(medium)) legend(rows(1))
graph export "$graph/voteynLPMcobAPRs.pdf", replace
graph save "$graph/voteynLPMcobAPRs", replace

***with interactions
 eststo voteynLPMi: reg voteyn i.coball##i.gen /// 
 	i.edu4 i.female age i.c /// 
 	[pw = wgtv], vce(robust) vsquish baselevels
qui estadd beta
estadd fitstat, using(LPM)

*APRs (Adjusted Predictions at Representative values):
qui margins gen, at(coball=(0(1)12)) 
qui marginsplot, xlabel(, angle(45)) title(voted in last election=1) ///
	xtitle(Ethnic groups (COB-based), margin(medium)) legend(rows(1))
graph export "$graph/voteynLPMicobAPRs.pdf", replace
graph save "$graph/voteynLPMicobAPRs", replace

*robustness check: logistic models
eststo voteynLOG: logit voteyn i.coball i.gen /// 
	i.edu4 i.female age i.c  /// 
	[pw=wgtv], baselevels vsquish
qui estadd fitstat, saving(LOG) 

*APRs (Adjusted Predictions at Representative values):
qui margins gen, at(coball=(0(1)12)) 
 marginsplot, xlabel(, angle(45)) title(voted in last election=1) ///
	xtitle(Ethnic groups (COB-based), margin(medium)) legend(rows(1))
graph export "$graph/voteynLOGcobAPRs.pdf", replace
graph save "$graph/voteynLOGcobAPRs", replace

*with interactions
 eststo voteynLOGi: logit voteyn i.coball##i.gen /// 
	i.edu4 i.female age i.c  /// 
	[pw=wgtv], baselevels vsquish
estadd fitstat, using(LOG) 

*If you are trying to test whether an interaction term in your model is
*statistically significant, do that in the metric in which you estimated
*the model.  That is to say, look at the test statistics on the
*interaction term. (Wiggins 2013, https://www.stata.com/statalist/archive/2013-01/msg00293.html)

*Average adjusted predictions (AAPs):
*margins gen coball
*Average marginal effects (AMEs): - no marginsplot
*margins, dydx(gen coball)

*APRs (Adjusted Predictions at Representative values):
cap qui margins gen, at(coball=(0(1)12)) 
cap  marginsplot, xlabel(, angle(45)) title(voted in last election=1) ///
	xtitle(Ethnic groups (COB-based), margin(medium)) legend(rows(1))
cap graph export "$graph/voteynLOGicobAPRs.pdf", replace
cap graph save "$graph/voteynLOGicobAPRs", replace

**MERs (marginal effects at representative values):
*margins, dydx(gen) at(coball=(0(1)12)) vsquish
**margins, dydx(coball) at(gen=(0 2 5)) vsquish /// plot hard to read
*marginsplot, xlabel(, angle(45)) xtitle(Ethnic groups (COB-based), margin(medium)) legend(rows(1))
*graph export "$graph/`d'cobAPRs.pdf", replace
*graph save "$gra*ph/voteynLOGiMERs", replace
*
**average "interaction effect" (Wiggins 2013, https://www.stata.com/statalist/archive/2013-01/msg00293.html):
**with contrast operator r
*margins r.coball#r.gen
*marginsplot, xlabel(, angle(45)) xtitle(Ethnic groups (COB-based), margin(medium)) legend(rows(1))
*graph export "$graph/`d'cobAPRs.pdf", replace
*graph save "$graph/voteynLOGiCont", replace

*margins i.coball##i.gen
*marginsplot , xlabel(, angle(45)) xtitle(Ethnic groups (COB-based), margin(medium)) legend(rows(1))
*category "asobserved" appears in plot, making it hard to read

estout 	voteynLPMi voteynLOGi /// 
		voteynLPM  voteynLOG  /// 
	using "$table/voteyncob.tab", replace cells("b (star fmt(%9,2f)) beta (fmt(%9,2f)) se") /// 
	dm(,) legend label stard  ///  
	stats(r2_adj r2_mfadj  N, fmt(4 4 4 0)) varlabels(_cons Constant)

qui tabout coball gen if e(sample)==1 using "$table/anctry_gen_voteyncob.tab", replace f(0)

*interaction in logit but not margins still show in plot!
*following Buis 2010:
*logit voteyn i.coball##i.gen i.edu4 i.female age i.c [pw=wgtv], /// 
*	vsquish baselevels or noconstant nolog
*margins, over(coballr gen) expression(exp(xb())) post
*maybe possible to get full interactions as well?
*marginsplot

*============================================================================
*Binary variables cit part use standard weight
*============================================================================
foreach d in cit part {  
qui 	eststo `d'LPM: reg `d' i.coball i.gen /// 
	i.edu4 i.female age i.c  /// 
	[pw=wgt], vce(robust) vsquish baselevels
qui 	estadd beta
qui 	estadd fitstat, saving(LPM) 

qui 	margins gen, at(coball=(0(1)12)) 
qui 	marginsplot, xlabel(, angle(45)) title(`d') ///
	xtitle(Ethnic groups (COB-based), margin(medium)) legend(rows(1))
	graph export "$graph/`d'LPMcobAPRs.pdf", replace
	graph save "$graph/`d'LPMcobAPRs", replace

	tabout coball gen if e(sample)==1 using "$table/anctry_gen_`d'cob.tab", replace f(0)

***with interactions
qui	eststo `d'LPMi: reg `d' i.coball##i.gen /// 
 	i.edu4 i.female age i.c /// 
 	[pw = wgt], vce(robust) vsquish baselevels
qui	estadd beta
	estadd fitstat, using(LPM) 

	*APRs (Adjusted Predictions at Representative values):
cap	margins gen, at(coball=(0(1)12)) 
cap	marginsplot, xlabel(, angle(45)) title(`d') ///
	xtitle(Ethnic groups (COB-based), margin(medium)) legend(rows(1))
cap	graph export "$graph/`d'LPMicobAPRs.pdf", replace
cap graph save "$graph/`d'LPMicobAPRs", replace

*robustness check: logistic models
qui 	eststo `d'LOG: logit `d' i.coball i.gen /// 
	i.edu4 i.female age i.c  /// 
	[pw=wgt], baselevels vsquish
qui	estadd fitstat, saving(LOG)
	
*	eststo `d'LOGmfx: margins, dydx(*) post 
* 	error message: could not calculate numerical derivatives -- 
*	discontinuous region with missing values encountered

	*APRs (Adjusted Predictions at Representative values):
qui	margins gen, at(coball=(0(1)12)) 
qui	marginsplot, xlabel(, angle(45)) title(`d') ///
	xtitle(Ethnic groups (COB-based), margin(medium)) legend(rows(1))
	graph export "$graph/`d'LOGcobAPRs.pdf", replace
	graph save "$graph/`d'LOGcobAPRs", replace

qui	eststo `d'LOGi: logit `d' i.coball##i.gen /// 
	i.edu4 i.female age i.c  /// 
	[pw=wgt], baselevels vsquish
	estadd fitstat, using(LOG)
	

	*APRs (Adjusted Predictions at Representative values):
cap	margins gen, at(coball=(0(1)12)) 
cap	marginsplot, xlabel(, angle(45)) title(`d') ///
	xtitle(Ethnic groups (COB-based), margin(medium)) legend(rows(1))
cap	graph export "$graph/`d'LOGicobAPRs.pdf", replace
cap graph save "$graph/`d'LOGicobAPRs", replace

	estout  `d'LPMi `d'LOGi  /// 
			`d'LPM  `d'LOG   /// 
	using "$table/`d'cob.tab", replace cells("b (star fmt(%9,2f)) beta (fmt(%9,2f)) se") /// 
	dm(,) legend label stard  ///  
	stats(r2_adj r2_mfadj  N, fmt(4 4 4 0)) varlabels(_cons Constant)

}

*nlowskill require different weights: wgta and if active==1
*============================================================================
qui eststo nlowskillLPM: reg nlowskill i.coball i.gen /// 
	i.edu4 i.female age i.c  /// 
	[pw=wgta], vce(robust) vsquish baselevels
qui estadd beta
qui estadd fitstat, saving(LPM) 

*APRs (Adjusted Predictions at Representative values):
qui margins gen, at(coball=(0(1)12)) 
qui marginsplot, xlabel(, angle(45)) title(not unemployed or low skilled=1) ///
	xtitle(Ethnic groups (COB-based), margin(medium)) legend(rows(1))
graph export "$graph/nlowskillLPMcobAPRs.pdf", replace
graph save "$graph/nlowskillLPMcobAPRs", replace

tabout coball gen if e(sample)==1 using "$table/anctry_gen_nlowskillcob.tab", replace f(0)

***with interactions
qui eststo nlowskillLPMi: reg nlowskill i.coball##i.gen /// 
 	i.edu4 i.female age i.c /// 
 	[pw = wgta], vce(robust) vsquish baselevels
qui estadd beta
estadd fitstat, using(LPM) 

*APRs (Adjusted Predictions at Representative values):
qui margins gen, at(coball=(0(1)12)) 
qui marginsplot, xlabel(, angle(45)) title(not unemployed or low skilled=1) ///
	xtitle(Ethnic groups (COB-based), margin(medium)) legend(rows(1))
graph export "$graph/nlowskillLPMicobAPRs.pdf", replace
graph save "$graph/nlowskillLPMicobAPRs", replace

*sensitivity check: logistic regression
qui eststo nlowskillLOG: logit nlowskill i.coball i.gen /// 
	i.edu4 i.female age i.c  /// 
	[pw=wgta], baselevels vsquish
qui estadd fitstat, saving(LOG) 

*APRs (Adjusted Predictions at Representative values):
qui margins gen, at(coball=(0(1)12)) 
qui marginsplot, xlabel(, angle(45)) title(not unemployed or low skilled=1) ///
	xtitle(Ethnic groups (COB-based), margin(medium)) legend(rows(1))
graph export "$graph/nlowskillLOGcobAPRs.pdf", replace
graph save "$graph/nlowskillLOGcobAPRs", replace

qui eststo nlowskillLOGi: logit nlowskill i.coball##i.gen /// 
	i.edu4 i.female age i.c  /// 
	[pw=wgta], baselevels vsquish
estadd fitstat, using(LOG) 

*If you are trying to test whether an interaction term in your model is
*statistically significant, do that in the metric in which you estimated
*the model.  That is to say, look at the test statistics on the
*interaction term. (Wiggins 2013, https://www.stata.com/statalist/archive/2013-01/msg00293.html)

*APRs (Adjusted Predictions at Representative values):
cap qui margins gen, at(coball=(0(1)12)) 
cap qui marginsplot, xlabel(, angle(45)) title(not unemployed or low skilled=1) ///
	xtitle(Ethnic groups (COB-based), margin(medium)) legend(rows(1))
graph export "$graph/nlowskillLOGicobAPRs.pdf", replace
graph save "$graph/nlowskillLOGicobAPRs", replace

estout 	nlowskillLPMi nlowskillLOGi  /// 
		nlowskillLPM  nlowskillLOG   /// 
	using "$table/nlowskill.tab", replace cells("b (star fmt(%9,2f)) beta (fmt(%9,2f)) se") /// 
	dm(,) legend label stard  ///  
	stats(r2_adj r2_mfadj  N, fmt(4 4 4 0)) varlabels(_cons Constant)


*somemin, nmfriends require different weights (round 7 only)
*============================================================================
foreach d in somemin nmfriends {
qui eststo `d'LPM: reg `d' i.coball i.gen /// 
	i.edu4 i.female age i.c  /// 
	[pw=wgt7], vce(robust) vsquish baselevels
qui estadd beta
qui estadd fitstat, saving(LPM) 

	*APRs (Adjusted Predictions at Representative values):
qui margins gen, at(coball=(0(1)12)) 
qui marginsplot, xlabel(, angle(45)) title(`d') ///
	xtitle(Ethnic groups (COB-based), margin(medium)) legend(rows(1))
	graph export "$graph/`d'LPMcobAPRs.pdf", replace
	graph save "$graph/`d'LPMcobAPRs", replace

	tabout coball gen if e(sample)==1 using "$table/anctry_gen_`d'cob.tab", replace f(0)

	***with interactions
qui eststo `d'LPMi: reg `d' i.coball##i.gen /// 
 	i.edu4 i.female age i.c /// 
 	[pw = wgt7], vce(robust) vsquish baselevels
qui estadd beta
	estadd fitstat, using(LPM) 

	*APRs (Adjusted Predictions at Representative values):
cap qui margins gen, at(coball=(0(1)12)) 
cap	qui marginsplot, xlabel(, angle(45)) title(`d') ///
	xtitle(Ethnic groups (COB-based), margin(medium)) legend(rows(1))
cap	graph export "$graph/`d'LPMicobAPRs.pdf", replace
cap graph save "$graph/`d'LPMicobAPRs", replace

*sensitivity check: logistic regression
qui eststo `d'LOG: logit `d' i.coball i.gen /// 
	i.edu4 i.female age i.c  /// 
	[pw=wgt7], baselevels vsquish
qui estadd fitstat, saving(LOG)	

	*APRs (Adjusted Predictions at Representative values):
qui margins gen, at(coball=(0(1)12)) 
qui marginsplot, xlabel(, angle(45)) title(`d') ///
	xtitle(Ethnic groups (COB-based), margin(medium)) legend(rows(1))
	graph export "$graph/`d'LOGcobAPRs.pdf", replace
	graph save "$graph/`d'LOGcobAPRs", replace

qui eststo `d'LOGi: logit `d' i.coball##i.gen /// 
	i.edu4 i.female age i.c  /// 
	[pw=wgt7], baselevels vsquish
	estadd fitstat, using(LOG) 
	
	*APRs (Adjusted Predictions at Representative values):
cap	qui margins gen, at(coball=(0(1)12)) 
cap	qui marginsplot, xlabel(, angle(45)) title(`d') ///
	xtitle(Ethnic groups (COB-based), margin(medium)) legend(rows(1))
cap	graph export "$graph/`d'LOGicobAPRs.pdf", replace
cap graph save "$graph/`d'LOGicobAPRs", replace
	
	estout  `d'LPMi `d'LOGi  /// 
			`d'LPM  `d'LOG   /// 
	using "$table/`d'cob.tab", replace cells("b (star fmt(%9,2f)) beta (fmt(%9,2f)) se") /// 
	dm(,) legend label stard  ///  
	stats(r2_adj r2_mfadj  N, fmt(4 4 4 0)) varlabels(_cons Constant)


}

*Linear variables
*============================================================================
*freehmsrs atchstd require linear regression and use standard weight
*====================================================================================
foreach d in freehmsrs atchstd {
qui eststo `d': reg `d' i.coball i.gen /// 
	i.edu4 i.female age i.c  /// 
	[pw=wgt], vsquish baselevels
qui estadd beta
qui estadd fitstat, saving(LIN) 

qui margins gen, at(coball=(0(1)12)) 
qui marginsplot, xlabel(, angle(45)) title(`d') ///
	xtitle(Ethnic groups (COB-based), margin(medium)) legend(rows(1))
	graph export "$graph/`d'cobAPRs.pdf", replace
	graph save "$graph/`d'cobAPRs", replace

***with interactions
qui eststo `d'i: reg `d' i.coball##i.gen /// 
 	i.edu4 i.female age i.c /// 
 	[pw = wgt], vsquish baselevels
qui estadd beta
	estadd fitstat, using(LIN) 

	*APRs (Adjusted Predictions at Representative values):
qui margins gen, at(coball=(0(1)12)) 
qui marginsplot, xlabel(, angle(45)) title(`d') ///
	xtitle(Ethnic groups (COB-based), margin(medium)) legend(rows(1))
	graph export "$graph/`d'icobAPRs.pdf", replace
	graph save "$graph/`d'icobAPRs", replace

	estout `d'i `d' /// 
	using "$table/`d'cob.tab", replace cells("b (star fmt(%9,2f)) beta (fmt(%9,2f)) se") /// 
	dm(,) legend label stard  ///  
	stats(r2 r2_adj N, fmt(4 4 0)) varlabels(_cons Constant)

	tabout coball gen if e(sample)==1 using "$table/anctry_gen_`d'cob.tab", replace f(0)
}


*income (hinctnta) requires linear regression and different weights (wgti)
*============================================================================
foreach d in hinctnta {
qui eststo `d': reg `d' i.coball i.gen /// 
	i.edu4 i.female age i.c  /// 
	[pw=wgti], vsquish baselevels
qui estadd beta
qui estadd fitstat, saving(LIN) 

	*APRs (Adjusted Predictions at Representative values):
qui margins gen, at(coball=(0(1)12)) 
qui marginsplot, xlabel(, angle(45)) title(net household income percentiles) ///
	xtitle(Ethnic groups (COB-based), margin(medium)) legend(rows(1))
	graph export "$graph/`d'cobAPRs.pdf", replace
	graph save "$graph/`d'cobAPRs", replace

***with interactions
qui	eststo `d'i: reg `d' i.coball##i.gen /// 
 	i.edu4 i.female age i.c /// 
 	[pw = wgti], vsquish baselevels
qui estadd beta
	estadd fitstat, using(LIN)  

	*APRs (Adjusted Predictions at Representative values):
qui margins gen, at(coball=(0(1)12)) 
qui marginsplot, xlabel(, angle(45)) title(net household income percentiles) ///
	xtitle(Ethnic groups (COB-based), margin(medium)) legend(rows(1))
	graph export "$graph/`d'icobAPRs.pdf", replace
	graph save "$graph/`d'icobAPRs", replace

*without education: just to check what happens with pos effects of WEur, NEur, NAmAus
qui eststo `d'_nedu: reg `d' i.coball i.gen /// 
	i.female age i.c  /// 
	[pw=wgti], vsquish baselevels
qui estadd beta
qui estadd fitstat, saving(LINe)

qui eststo `d'i_nedu: reg `d' i.coball##i.gen /// 
 	i.female age i.c /// 
 	[pw = wgti], vsquish baselevels
qui estadd beta
	estadd fitstat, using(LINe) 
	
	estout `d'i `d' `d'_nedu `d'i_nedu /// 
	using "$table/`d'cob.tab", replace cells("b (star fmt(%9,2f)) beta (fmt(%9,2f)) se") /// 
	dm(,) legend label stard  ///  
	stats(r2 r2_adj N, fmt(4 4 0)) varlabels(_cons Constant)

	tabout coball gen if e(sample)==1 using "$table/anctry_gen_`d'cob.tab", replace f(0)
}

*mnrgtjbs requires linear regression and weights for round 8 only
*============================================================================
foreach d in  mnrgtjbs {
qui eststo `d': reg `d' i.coball i.gen /// 
	i.edu4 i.female age i.c  /// 
	[pw=wgt8], vsquish baselevels
qui estadd beta
qui estadd fitstat, saving(LIN) 

	*APRs (Adjusted Predictions at Representative values):
qui margins gen, at(coball=(0(1)12)) 
qui marginsplot, xlabel(, angle(45)) title(men more rights to jobs than women) ///
	xtitle(Ethnic groups (COB-based), margin(medium)) legend(rows(1))
	graph export "$graph/`d'cobAPRs.pdf", replace
	graph save "$graph/`d'cobAPRs", replace

***with interactions
qui eststo `d'i: reg `d' i.coball##i.gen /// 
 	i.edu4 i.female age i.c /// 
 	[pw = wgt8], vsquish baselevels
qui estadd beta
	estadd fitstat, using(LIN) 

	*APRs (Adjusted Predictions at Representative values):
qui margins gen, at(coball=(0(1)12)) 
qui marginsplot, xlabel(, angle(45)) title(men more rights to jobs than women) ///
	xtitle(Ethnic groups (COB-based), margin(medium)) legend(rows(1))
	graph export "$graph/`d'icobAPRs.pdf", replace
	graph save "$graph/`d'icobAPRs", replace
	
	estout `d'i `d' /// 
	using "$table/`d'cob.tab", replace cells("b (star fmt(%9,2f)) beta (fmt(%9,2f)) se") /// 
	dm(,) legend label stard  ///  
	stats(r2 r2_adj N, fmt(4 4 0)) varlabels(_cons Constant)

	tabout coball gen if e(sample)==1 using "$table/anctry_gen_`d'cob.tab", replace f(0)
}	


*Summary tables by integration domain 
*Social - both binary
estout  someminLPM someminLPMi nmfriendsLPM nmfriendsLPMi /// 
	 someminLOG someminLOGi nmfriendsLOG nmfriendsLOGi ///  
	using "$table/socialcob.tab", /// 
	replace cells("b (star fmt(%9,2f)) beta (fmt(%9,2f)) se") /// 
	dm(,)  legend label  stard  ///  
	stats(r2 r2_adj r2_mfadj  N bic aic p, fmt(4 4 4 4 0 0 0 3)) varlabels(_cons Constant)

*eststo drop somemin* nmfriends*  

*structural - nlowskill binary, income linear
estout nlowskillLPM nlowskillLPMi hinctnta hinctntai  /// 
	  nlowskillLOG nlowskillLOGi hinctnta_nedu hinctntai_nedu /// 
	using "$table/structuralcob.tab", /// 
	replace cells("b (star fmt(%9,2f)) beta (fmt(%9,2f)) se") /// 
	dm(,)  legend label  stard  ///  
	stats(r2 r2_adj r2_mfadj  N bic aic p, fmt(4 4 4 4 0 0 0 3)) varlabels(_cons Constant)

*eststo drop nlowskill* hinctnta*  

*cultural - both linear variables
estout freehmsrs freehmsrsi mnrgtjbs mnrgtjbsi  /// 
 	using "$table/culturalcob.tab", /// 
	replace cells("b (star fmt(%9,2f)) beta (fmt(%9,2f)) se") /// 
	dm(,)  legend label  stard  ///  
	stats(r2 r2_adj r2_mfadj  N bic aic p, fmt(4 4 4 4 0 0 0 3)) varlabels(_cons Constant)

*civic - citizenship binary, attachment linear
estout  citLPM citLPMi atchstd atchstdi /// 
	 citLOG citLOGi /// 
 	using "$table/civiccob.tab", /// 
	replace cells("b (star fmt(%9,2f)) beta (fmt(%9,2f)) se") /// 
	dm(,)  legend label  stard  ///  
	stats(r2 r2_adj r2_mfadj  N bic aic p, fmt(4 4 4 4 0 0 0 3)) varlabels(_cons Constant)

*political - both binary variables
estout  voteynLPM voteynLPMi partLPM partLPMi /// 
	 voteynLOG voteynLOGi partLOG partLOGi ///  
	using "$table/politicalcob.tab", /// 
	replace cells("b (star fmt(%9,2f)) beta (fmt(%9,2f)) se") /// 
	dm(,)  legend label stard /// 
	stats(r2 r2_adj r2_mfadj  N bic aic p, fmt(4 4 4 4 0 0 0 3)) varlabels(_cons Constant)

*eststo drop cit* voteyn* part* /// 

eststo clear


log close

exit
